# Supplementary material for: Social-ecological goals and outcomes of public engagement for recovery of endangered and threatened rockfishes (Sebastes spp.)
Source: PLoS One. 2025 Sep 9;20(9):e0331686. doi: 10.1371/journal.pone.0331686 (PMC12419659; doi:10.1371/journal.pone.0331686)
Supplement: S4 File — Metadata (first tab) and de-identified raw survey data (second tab) from an online survey of anglers are included for the subset of survey questions analyzed in this study. (XLSX) [file pone.0331686.s004.xlsx]

## Sheet: metadata
Col_num	Field_name	Data_type	Data_description	Question_type	Question_num	Question	Response_options	Correct_response
1	ResponseID	numeric	Unique ID assigned to respondent	auto generated	N/A	N/A	N/A	N/A
2	Status	character	Categorical variable indicating whether survey was completed: Partial, Complete	auto generated	N/A	N/A	N/A	N/A
3	ESAListed_BlackRockfish	character	Categorical variable reporting ESA-listed rockfish species; Response option a	close ended	2	2. Which species of rockfish are listed under the Endangered Species Act for the Puget Sound region? Select all that apply.	a. Black Rockfish; b. Bocaccio; c. Brown Rockfish; d. Canary Rockfish; e. Copper Rockfish; f. Quillback Rockfish; g. Yelloweye Rockfish; h. Yellowtail Rockfish; i. None	0
4	ESAListed_Bocaccio	character	Categorical variable reporting ESA-listed rockfish species; Response option b	close ended	2	see above	see above	1
5	ESAListed_BrownRockfish	character	Categorical variable reporting ESA-listed rockfish species; Response option c	close ended	2	see above	see above	0
6	ESAListed_CanaryRockfish	character	Categorical variable reporting ESA-listed rockfish species; Response option d	close ended	2	see above	see above	0
7	ESAListed_CopperRockfish	character	Categorical variable reporting ESA-listed rockfish species; Response option e	close ended	2	see above	see above	0
8	ESAListed_QuillbackRockfish	character	Categorical variable reporting ESA-listed rockfish species; Response option f	close ended	2	see above	see above	0
9	ESAListed_YelloweyeRockfish	character	Categorical variable reporting ESA-listed rockfish species; Response option g	close ended	2	see above	see above	1
10	ESAListed_YellowtailRockfish	character	Categorical variable reporting ESA-listed rockfish species; Response option h	close ended	2	see above	see above	0
11	ESAListed_None	character	Categorical variable reporting ESA-listed rockfish species; Response option i	close ended	2	see above	see above	0
12	BottomfishSeasons	character	Categorical variable describing timing of bottomfishing seasons. Six response options.	close ended	5	5. To the best of your knowledge, what best describes the general annual timing of bottomfish recreational fishing seasons in Puget Sound?	a. Open only May through August; b. Open April through September, with restricted seasons for Lingcod and a few other species; c. Open year-round, with restricted seasons for Lingcod and a few other species; d. Closed year-round for most species, but open June through September for Lingcod and Pacific Halibut; e. Closed October through February, but open for all species March through September; f…	c
13	Regs_NoRestrictions	character	Categorical variable describing bottomfishing regulations; Response option a	close ended	6	6. To the best of your knowledge, which of the bottomfishing regulation(s) listed below are currently in effect in Puget Sound (Marine Areas 5-13 on the map)? Select all that apply.	a. No restrictions on bottomfish species, gear, or depth; b. Keep 1 rockfish per day; c. Keep 1-3 rockfish per day, but only Blue/Deacon and Black Rockfish, and only in Area 5; d. No retention of Yelloweye Rockfish or Bocaccio; e. No retention of rockfish of any species; f. No fishing deeper than 120 ft. while salmon or halibut fishing; g. No fishing deeper than 120 ft. while bottomfish fishing; …	0
14	Regs_OnePerDay	character	Categorical variable describing bottomfishing regulations; Response option b	close ended	6	see above	see above	0
15	Regs_OneToThreeLimSppArea	character	Categorical variable describing bottomfishing regulations; Response option c	close ended	6	see above	see above	1
16	Regs_NoYelloweyeBocaccio	character	Categorical variable describing bottomfishing regulations; Response option d	close ended	6	see above	see above	1
17	Regs_NoRetention	character	Categorical variable describing bottomfishing regulations; Response option e	close ended	6	see above	see above	1
18	Regs_DepthLimSalmonHalibut	character	Categorical variable describing bottomfishing regulations; Response option f	close ended	6	see above	see above	0
19	Regs_DepthLimBottomfish	character	Categorical variable describing bottomfishing regulations; Response option g	close ended	6	see above	see above	1
20	Regs_DescenderOnboard	character	Categorical variable describing bottomfishing regulations; Response option h	close ended	6	see above	see above	1
21	Regs_DescenderRigged	character	Categorical variable describing bottomfishing regulations; Response option i	close ended	6	see above	see above	1
22	Regs_Unknown	character	Categorical variable describing bottomfishing regulations; Response option j	close ended	6	see above	see above	0
23	Release_NeverCaught	character	Categorical variable describing release methods; Response option a	close ended	8	8. Which method(s), if any, have you used when releasing rockfish? Select all that apply.	a. I have never caught a rockfish; b. Cut the line as soon as the fish is recognized/identified; c. Dehook and release without removing the fish from the water; d. Remove the fish from the water to dehook, then release; e. Puncture swim bladder (fizzing/venting) before releasing; f. Sink fish quickly using a descending device designed to release it at depth (including homemade devices); g. Other …	N/A
24	Release_CutLine	character	Categorical variable describing release methods; Response option b	close ended	8	see above	see above	N/A
25	Release_DehookWater	character	Categorical variable describing release methods; Response option c	close ended	8	see above	see above	N/A
26	Release_DehookDeck	character	Categorical variable describing release methods; Response option d	close ended	8	see above	see above	N/A
27	Release_Puncture	character	Categorical variable describing release methods; Response option e	close ended	8	see above	see above	N/A
28	Release_Descender	character	Categorical variable describing release methods; Response option f	close ended	8	see above	see above	N/A
29	Release_Other	character	Categorical variable describing release methods; Response option g	close ended	8	see above	see above	N/A
30	Descend_NoBottomfish	character	Categorical variable describing descending device use; Response option a	close ended	9	9. What type of descending device (a device used to sink a fish and release it at depth) do you carry when you go fishing for bottomfish or halibut in Puget Sound? Select all that apply.	a. I don’t fish for bottomfish or halibut; b. I hadn’t heard about descending devices before this survey; c. I don’t carry a descending device; d. Automatic pressure release (e.g., Seaqualizer); e. Inverted, barbless hook (e.g., Shelton Fish Descender, self-rigged); f. Tug-released or bottom contact jaw clamp (e.g., RokLees, modified Fish Grip, Blacktip) (photo credit: UCSC Barotrauma Project); g…	N/A
31	Descend_Unaware	character	Categorical variable describing descending device use; Response option b	close ended	9	see above	see above	N/A
32	Descend_DoNotCarry	character	Categorical variable describing descending device use; Response option c	close ended	9	see above	see above	N/A
33	Descend_AutoPressureRel	character	Categorical variable describing descending device use; Response option d	close ended	9	see above	see above	N/A
34	Descend_InvertedHook	character	Categorical variable describing descending device use; Response option e	close ended	9	see above	see above	N/A
35	Descend_TugRelease	character	Categorical variable describing descending device use; Response option f	close ended	9	see above	see above	N/A
36	Descend_Crate	character	Categorical variable describing descending device use; Response option g	close ended	9	see above	see above	N/A
37	Descend_Other	character	Categorical variable describing descending device use; Response option h	close ended	9	see above	see above	N/A
38	Descend_Views	character	Categorial variable describing views on descending devices. Five response options.	close ended	10	10. Which statement best describes your thoughts about descending devices?	a. I hadn’t heard about descending devices before this survey; b. I think they work to get rockfish to the bottom, and I used/carried them before they were required when bottomfish/halibut fishing.; c. I think they work to get rockfish to the bottom, but I only started using/carrying them because they are required when bottomfish/halibut fishing.; d. I don’t think they work to get rockfish to the…	N/A
39	ResourceID_Friends	character	Categorical variable describing fish ID resources used; Ten response options	close ended	26	26. What resource(s) do you typically consult to identify fish, either while fishing or at home? Select all that apply.	a. I rely on my fishing buddies/friends/family for species identification; b. I rely on my memory; c. WDFW website; d. General internet search (Google, Bing, etc.); e. A fish identification app (please specify which):; f. Species identification posters/signs at boat launches; g. Quick reference sheet or dive card (i.e., single card with basic fish pictures and names); h. Keychain species guide; i…	N/A
40	ResourceID_Memory	character	Categorical variable describing fish ID resources used; Ten response options	close ended	26	see above	see above	N/A
41	ResourceID_WDFW	character	Categorical variable describing fish ID resources used; Ten response options	close ended	26	see above	see above	N/A
42	ResourceID_Internet	character	Categorical variable describing fish ID resources used; Ten response options	close ended	26	see above	see above	N/A
43	ResourceID_App	character	Categorical variable describing fish ID resources used; Ten response options	close ended	26	see above	see above	N/A
44	ResourceID_Posters	character	Categorical variable describing fish ID resources used; Ten response options	close ended	26	see above	see above	N/A
45	ResourceID_RefSheet	character	Categorical variable describing fish ID resources used; Ten response options	close ended	26	see above	see above	N/A
46	ResourceID_KeychainGuide	character	Categorical variable describing fish ID resources used; Ten response options	close ended	26	see above	see above	N/A
47	ResourceID_FishIDBook	character	Categorical variable describing fish ID resources used; Ten response options	close ended	26	see above	see above	N/A
48	ResourceID_Other	character	Categorical variable describing fish ID resources used; Ten response options	close ended	26	see above	see above	N/A
49	ResourceRegs_WDFW	character	Categorical variable describing regulations resources used; Seven response options	close ended	27	27. What resource(s) do you consult to check current fishing regulations? Select all that apply.	a. WDFW website; b. WDFW Sportfishing Rules Pamphlet (online); c. WDFW Sportfishing Rules Pamphlet (paper copy); d. Fish Washington App; e. WDFW news releases; f. Sportfishing websites (e.g., Puget Sound Anglers, NW Sportsman Magazine); g. I rely on my memory from previous years’ regulations	N/A
50	ResourceRegs_PamphletOnline	character	Categorical variable describing regulations resources used; Seven response options	close ended	27	see above	see above	N/A
51	ResourceRegs_PamphletPaper	character	Categorical variable describing regulations resources used; Seven response options	close ended	27	see above	see above	N/A
52	ResourceRegs_App	character	Categorical variable describing regulations resources used; Seven response options	close ended	27	see above	see above	N/A
53	ResourceRegs_NewsRel	character	Categorical variable describing regulations resources used; Seven response options	close ended	27	see above	see above	N/A
54	ResourceRegs_Internet	character	Categorical variable describing regulations resources used; Seven response options	close ended	27	see above	see above	N/A
55	ResourceRegs_Memory	character	Categorical variable describing regulations resources used; Seven response options	close ended	27	see above	see above	N/A
56	Outreach_KeychainGuide	character	Categorical variable describing rockfish materials seen; Seven response options	close ended	28	28. Which of the following rockfish outreach materials have you seen before this survey? Select all that apply.	a. Keychain species guide; b. Rockfish posters/signs at boat launches; c. L’il Sucker suction drink holder; d. Species identification card; e. Rockfish trifold brochure; f. Oral presentations given by WDFW/NOAA staff at meetings or in public venues; g. Other - Write In (Required)	N/A
57	Outreach_Posters	character	Categorical variable describing rockfish materials seen; Seven response options	close ended	28	see above	see above	N/A
58	Outreach_DrinkHolder	character	Categorical variable describing rockfish materials seen; Seven response options	close ended	28	see above	see above	N/A
59	Outreach_SppIDCard	character	Categorical variable describing rockfish materials seen; Seven response options	close ended	28	see above	see above	N/A
60	Outreach_Brochure	character	Categorical variable describing rockfish materials seen; Seven response options	close ended	28	see above	see above	N/A
61	Outreach_Presentation	character	Categorical variable describing rockfish materials seen; Seven response options	close ended	28	see above	see above	N/A
62	Outreach_Other	character	Categorical variable describing rockfish materials seen; Seven response options	close ended	28	see above	see above	N/A
63	Distribute_Shops	character	Categorical variable describing how to reach stakeholders; Eleven response options	close ended	29	29. In order to reach anglers/spearfishers such as yourself, where do you think is the most effective place to post and/or distribute rockfish identification materials like those in the previous question? Select all that apply.	a. Local bait/dive shops; b. Boat ramps; c. WDFW offices; d. WDFW/NOAA/other partner website; e. Fishing piers/Dive sites; f. Boat/Trade shows; g. Physical mail; h. E-mail; i. Digital newsletters; j. Social media; k. Other - Write In (Required)	N/A
64	Distribute_BoatRamps	character	Categorical variable describing how to reach stakeholders; Eleven response options	close ended	29	see above	see above	N/A
65	Distribute_WDFWOffices	character	Categorical variable describing how to reach stakeholders; Eleven response options	close ended	29	see above	see above	N/A
66	Distribute_Websites	character	Categorical variable describing how to reach stakeholders; Eleven response options	close ended	29	see above	see above	N/A
67	Distribute_Piers	character	Categorical variable describing how to reach stakeholders; Eleven response options	close ended	29	see above	see above	N/A
68	Distribute_TradeShows	character	Categorical variable describing how to reach stakeholders; Eleven response options	close ended	29	see above	see above	N/A
69	Distribute_Mail	character	Categorical variable describing how to reach stakeholders; Eleven response options	close ended	29	see above	see above	N/A
70	Distribute_Email	character	Categorical variable describing how to reach stakeholders; Eleven response options	close ended	29	see above	see above	N/A
71	Distribute_Newsletters	character	Categorical variable describing how to reach stakeholders; Eleven response options	close ended	29	see above	see above	N/A
72	Distribute_SocialMedia	character	Categorical variable describing how to reach stakeholders; Eleven response options	close ended	29	see above	see above	N/A
73	Distribute_Other	character	Categorical variable describing how to reach stakeholders; Eleven response options	close ended	29	see above	see above	N/A
74	DemoData	character	Categorical variable indicating whether demographic questions answered: Yes, No	close ended	42	42. Do you want to continue and answer the Basic Demographic section?	Yes; No	N/A
75	Age	character	Categorical variable indicating age group; Eight response options	close ended	43	43. What is your age?	a. 18-25 years old; b. 26-35 years old; c. 36-45 years old; d. 46-55 years old; e. 56-65 years old; f. 66-75 years old; g. Over 75 years old; h. Prefer not to answer	N/A
76	Gender	character	Categorical variable indicating gender identities; Eight response options	close ended	44	44. To which gender identity do you most identify?	a. Male; b. Female; c. Non-binary; d. Transgender; e. Agender; f. Intersex; g. Genderfluid; h. Prefer not to answer	N/A
77	Race	character	Categorical variable indicating race; Seven response options	close ended	45	45. What is your race?	a. American Indian or Alaskan Native; b. Asian; c. Black or African American; d. Native Hawaiian or Other Pacific Islander; e. White; f. Two or more races; g. Prefer not to answer	N/A
78	HispanicLatinoSpanish	character	Categorical variable indicating race; Six response options	close ended	46	46. Are you of Hispanic, Latine, or Spanish origin? (Select one or more)	a. No, not of Hispanic, Latine, or Spanish origin; b. Yes, Mexican, Mexican American, Chicano/a; c. Yes, Puerto Rican; d. Yes, Cuban; e. Yes, another Hispanic, Latine, or Spanish origin; f. Prefer not to answer	N/A
79	LanguageOther	character	Categorical variable indicating language spoken at home; Three response options	close ended	47	47. Do you speak a language other than English at home?	Yes; No; Prefer not to answer	N/A
80	Education	character	Categorical variable indicating education level; Nine response options	close ended	48	48. What is the highest degree or level of education you have completed?	a. Some high school; b. High School Diploma; c. Some college; d. Associate’s Degree; e. Bachelor’s Degree; f. Master’s Degree; g. Doctoral Degree or higher; h. Trade School; i. Prefer not to answer	N/A
81	Residence	character	Categorical variable indicating county of residence; Many response options	close ended	49	49. Where do you live?	Options: All counties in WA state, Oregon, Idaho, other (US), other (international)	N/A

## Sheet: rockfish_survey_data
ResponseID	Status	ESAListed_BlackRockfish	ESAListed_Bocaccio	ESAListed_BrownRockfish	ESAListed_CanaryRockfish	ESAListed_CopperRockfish	ESAListed_QuillbackRockfish	ESAListed_YelloweyeRockfish	ESAListed_YellowtailRockfish	ESAListed_None	BottomfishSeasons	Regs_NoRestrictions	Regs_OnePerDay	Regs_OneToThreeLimSppArea	Regs_NoYelloweyeBocaccio	Regs_NoRetention	Regs_DepthLimSalmonHalibut	Regs_DepthLimBottomfish	Regs_DescenderOnboard	Regs_DescenderRigged	Regs_Unknown	Release_NeverCaught	Release_CutLine	Release_DehookWater	Release_DehookDeck	Release_Puncture	Release_Descender	Release_Other	Descend_NoBottomfish	Descend_Unaware	Descend_DoNotCarry	Descend_AutoPressureRel	Descend_InvertedHook	Descend_TugRelease	Descend_Crate	Descend_Other	Descend_Views	ResourceID_Friends	ResourceID_Memory	ResourceID_WDFW	ResourceID_Internet	ResourceID_App	ResourceID_Posters	ResourceID_RefSheet	ResourceID_KeychainGuide	ResourceID_FishIDBook	ResourceID_Other	ResourceRegs_WDFW	ResourceRegs_PamphletOnline
13	Complete	0	0	0	1	1	0	1	0	0	d. Closed year-round for most species, but open June through September for Lingcod and Pacific Halibut	0	0	0	1	0	0	0	1	1	0	0	0	0	0	0	1	0	1	0	1	0	0	0	0	0	NA	0	0	1	1	0	1	1	0	0	0	1	1
15	Complete	0	0	0	0	0	0	1	0	0	a. Open only May through August	0	0	0	0	1	0	0	0	0	0	0	0	0	0	0	1	0	0	0	0	0	0	0	0	0	a. I hadnâ€™t heard about descending devices before this survey	0	0	1	0	0	0	0	0	0	0	0	1
17	Complete	1	0	1	0	0	1	1	0	0	b. Open April through September, with restricted seasons for Lingcod and a few other species	0	0	0	0	1	0	0	0	1	0	0	0	0	0	0	1	0	0	0	0	0	0	1	0	0	b. I think they work to get rockfish to the bottom, and I used/carried them before they were required when bottomfish/halibut fishing.	1	1	1	1	0	1	1	0	1	0	1	1
18	Complete	0	0	0	0	0	0	1	0	0	d. Closed year-round for most species, but open June through September for Lingcod and Pacific Halibut	0	0	0	1	1	0	1	1	0	0	0	0	0	1	0	1	0	0	0	0	1	1	0	0	0	c. I think they work to get rockfish to the bottom, but I only started using/carrying them because they are required when bottomfish/halibut fishing.	1	1	1	1	0	0	0	0	0	0	1	1
19	Complete	0	0	0	0	0	0	0	0	0	d. Closed year-round for most species, but open June through September for Lingcod and Pacific Halibut	0	0	0	0	1	0	0	1	1	0	0	0	1	0	0	0	0	0	0	0	0	0	0	0	0	c. I think they work to get rockfish to the bottom, but I only started using/carrying them because they are required when bottomfish/halibut fishing.	0	1	1	0	0	0	0	0	0	0	0	1
22	Complete	0	0	0	1	1	0	1	0	0	d. Closed year-round for most species, but open June through September for Lingcod and Pacific Halibut	0	0	0	0	1	0	0	1	0	0	0	0	1	0	0	0	0	1	0	0	0	0	0	0	0	c. I think they work to get rockfish to the bottom, but I only started using/carrying them because they are required when bottomfish/halibut fishing.	0	0	0	0	0	0	1	0	0	0	1	0
24	Complete	0	0	0	1	0	0	1	0	0	a. Open only May through August	0	0	0	0	1	0	1	1	0	0	0	0	1	0	0	1	0	0	0	0	0	1	0	0	0	b. I think they work to get rockfish to the bottom, and I used/carried them before they were required when bottomfish/halibut fishing.	0	0	1	1	0	0	1	0	0	1	1	1
25	Complete	1	1	1	1	1	1	1	1	0	d. Closed year-round for most species, but open June through September for Lingcod and Pacific Halibut	0	0	1	1	0	0	1	1	1	0	0	0	0	1	0	1	0	0	0	0	1	1	0	0	0	c. I think they work to get rockfish to the bottom, but I only started using/carrying them because they are required when bottomfish/halibut fishing.	0	0	1	1	0	0	0	0	0	0	0	1
26	Complete	0	1	0	1	0	1	1	0	0	b. Open April through September, with restricted seasons for Lingcod and a few other species	0	0	0	0	1	0	0	0	0	0	0	0	1	0	0	0	0	0	0	0	1	0	0	0	0	c. I think they work to get rockfish to the bottom, but I only started using/carrying them because they are required when bottomfish/halibut fishing.	0	1	1	1	0	1	0	0	1	0	1	1
27	Complete	1	1	1	1	1	1	1	1	0	d. Closed year-round for most species, but open June through September for Lingcod and Pacific Halibut	0	0	0	0	1	0	0	1	0	0	0	0	1	0	0	1	0	0	0	0	1	0	0	0	0	c. I think they work to get rockfish to the bottom, but I only started using/carrying them because they are required when bottomfish/halibut fishing.	1	1	0	0	0	0	0	0	0	0	1	0
30	Complete	1	0	0	1	1	1	1	0	0	c. Open year-round, with restricted seasons for Lingcod and a few other species	0	0	0	0	0	0	0	0	0	1	0	0	1	0	0	0	0	0	1	0	0	0	0	0	0	a. I hadnâ€™t heard about descending devices before this survey	0	0	1	1	0	0	0	0	0	1	1	1
31	Complete	0	1	0	0	1	0	1	0	0	a. Open only May through August	0	0	0	0	0	0	0	1	0	0	0	0	0	0	0	1	0	0	0	0	0	1	0	0	0	c. I think they work to get rockfish to the bottom, but I only started using/carrying them because they are required when bottomfish/halibut fishing.	0	0	1	0	0	0	1	0	0	0	1	1
35	Complete	0	0	0	0	1	1	1	0	0	c. Open year-round, with restricted seasons for Lingcod and a few other species	0	0	0	1	0	0	1	1	1	0	0	0	1	0	0	1	0	0	0	0	0	0	1	0	0	b. I think they work to get rockfish to the bottom, and I used/carried them before they were required when bottomfish/halibut fishing.	1	1	1	0	0	1	1	0	0	0	1	1
36	Complete	0	0	0	1	1	1	1	1	0	d. Closed year-round for most species, but open June through September for Lingcod and Pacific Halibut	0	0	1	1	0	1	1	1	1	0	0	0	0	0	0	1	0	0	0	0	1	0	0	0	0	b. I think they work to get rockfish to the bottom, and I used/carried them before they were required when bottomfish/halibut fishing.	0	0	1	0	0	1	1	0	0	0	1	1
37	Complete	1	1	1	1	1	1	1	1	0	b. Open April through September, with restricted seasons for Lingcod and a few other species	0	0	0	1	1	0	1	1	0	0	0	0	0	1	0	1	0	0	0	0	0	1	0	0	0	c. I think they work to get rockfish to the bottom, but I only started using/carrying them because they are required when bottomfish/halibut fishing.	1	1	1	1	0	1	1	0	0	0	1	1
40	Complete	1	0	1	1	1	1	1	1	0	a. Open only May through August	0	0	0	1	1	1	1	1	1	0	0	0	0	0	0	1	0	0	0	0	1	0	0	0	0	b. I think they work to get rockfish to the bottom, and I used/carried them before they were required when bottomfish/halibut fishing.	0	0	1	1	0	0	0	0	1	0	1	1
42	Complete	0	0	0	1	0	0	1	0	0	d. Closed year-round for most species, but open June through September for Lingcod and Pacific Halibut	0	0	0	0	1	0	0	0	0	0	0	0	0	0	0	0	1	0	0	0	0	1	0	0	0	b. I think they work to get rockfish to the bottom, and I used/carried them before they were required when bottomfish/halibut fishing.	0	1	0	0	0	0	0	0	0	0	1	1
45	Complete	0	0	0	0	0	0	0	0	1	b. Open April through September, with restricted seasons for Lingcod and a few other species	0	0	0	1	1	0	0	1	0	0	0	0	1	0	0	1	0	0	0	0	0	1	0	0	0	c. I think they work to get rockfish to the bottom, but I only started using/carrying them because they are required when bottomfish/halibut fishing.	0	0	0	0	0	0	1	0	0	0	1	1
48	Complete	0	1	0	0	0	0	1	0	0	d. Closed year-round for most species, but open June through September for Lingcod and Pacific Halibut	0	0	1	1	0	0	0	1	1	0	0	0	0	0	0	1	0	0	0	0	1	1	0	0	0	c. I think they work to get rockfish to the bottom, but I only started using/carrying them because they are required when bottomfish/halibut fishing.	0	1	0	0	0	0	0	0	0	0	0	1
49	Complete	0	0	0	1	1	1	1	1	0	d. Closed year-round for most species, but open June through September for Lingcod and Pacific Halibut	0	0	0	0	0	0	0	0	0	0	0	0	1	0	0	0	0	0	0	0	1	0	0	0	0	c. I think they work to get rockfish to the bottom, but I only started using/carrying them because they are required when bottomfish/halibut fishing.	0	0	0	0	0	0	0	0	0	0	0	1
50	Complete	1	1	1	1	1	1	1	1	0	d. Closed year-round for most species, but open June through September for Lingcod and Pacific Halibut	0	0	0	0	1	0	1	1	1	0	0	0	1	0	0	1	0	0	0	0	0	1	0	0	0	b. I think they work to get rockfish to the bottom, and I used/carried them before they were required when bottomfish/halibut fishing.	1	0	1	1	0	1	1	0	0	0	1	0
52	Complete	0	0	0	0	0	0	0	0	1	c. Open year-round, with restricted seasons for Lingcod and a few other species	0	0	0	0	0	0	0	0	0	1	1	0	0	0	0	0	0	0	1	0	0	0	0	0	0	a. I hadnâ€™t heard about descending devices before this survey	1	0	1	0	0	1	0	0	0	0	1	1
53	Complete	0	1	1	1	1	1	1	1	0	c. Open year-round, with restricted seasons for Lingcod and a few other species	0	0	1	1	0	0	1	1	0	0	0	0	1	0	0	1	0	0	1	0	0	0	0	0	0	a. I hadnâ€™t heard about descending devices before this survey	0	0	1	1	0	0	0	0	0	0	0	1
54	Complete	0	0	0	1	1	0	0	1	0	b. Open April through September, with restricted seasons for Lingcod and a few other species	0	0	0	1	0	0	0	1	0	0	0	0	1	0	0	1	0	0	0	0	1	0	0	0	0	c. I think they work to get rockfish to the bottom, but I only started using/carrying them because they are required when bottomfish/halibut fishing.	0	0	0	0	0	0	1	0	0	0	1	1
55	Complete	0	0	0	0	0	0	0	0	1	f. I donâ€™t know	0	0	0	0	0	0	0	0	0	1	0	0	1	0	0	0	0	1	0	0	0	0	0	0	0	a. I hadnâ€™t heard about descending devices before this survey	0	0	0	0	0	0	0	0	0	1	0	0
56	Complete	0	0	0	1	0	0	1	0	0	b. Open April through September, with restricted seasons for Lingcod and a few other species	0	0	0	0	1	0	1	1	0	0	1	0	0	0	0	0	0	0	0	0	0	1	0	0	0	b. I think they work to get rockfish to the bottom, and I used/carried them before they were required when bottomfish/halibut fishing.	0	0	1	1	0	1	0	0	0	0	1	1
57	Complete	0	0	1	1	1	0	1	1	0	NA	0	0	0	0	1	0	1	1	1	0	1	0	0	0	0	0	0	1	0	0	0	0	0	0	0	b. I think they work to get rockfish to the bottom, and I used/carried them before they were required when bottomfish/halibut fishing.	0	0	1	0	0	1	0	0	0	1	1	1
58	Complete	0	0	0	1	0	0	0	0	0	f. I donâ€™t know	0	0	0	0	0	0	0	0	0	1	0	0	0	1	0	0	0	0	1	0	0	0	0	0	0	a. I hadnâ€™t heard about descending devices before this survey	1	0	0	0	0	0	0	0	0	0	0	1
59	Complete	0	1	0	1	0	0	1	0	0	c. Open year-round, with restricted seasons for Lingcod and a few other species	0	0	0	0	1	0	1	0	1	0	0	0	1	1	0	1	0	0	0	0	0	1	0	0	0	c. I think they work to get rockfish to the bottom, but I only started using/carrying them because they are required when bottomfish/halibut fishing.	0	1	0	0	0	0	0	0	0	0	1	0
60	Complete	1	1	1	1	1	1	1	1	0	d. Closed year-round for most species, but open June through September for Lingcod and Pacific Halibut	0	0	0	0	0	0	1	0	0	0	0	0	1	0	1	0	0	0	0	0	1	0	0	0	0	d. I donâ€™t think they work to get rockfish to the bottom, and I only use/carry them because they are required when bottomfish/halibut fishing.	0	0	1	0	0	0	0	0	1	0	1	1
61	Complete	0	0	0	0	0	0	1	0	0	d. Closed year-round for most species, but open June through September for Lingcod and Pacific Halibut	0	0	1	1	0	0	1	1	0	0	0	0	1	1	0	1	0	0	0	0	1	1	0	0	0	b. I think they work to get rockfish to the bottom, and I used/carried them before they were required when bottomfish/halibut fishing.	1	1	1	1	0	1	1	0	0	0	1	1
62	Complete	0	0	0	1	1	0	1	0	0	b. Open April through September, with restricted seasons for Lingcod and a few other species	0	0	1	1	1	0	0	0	1	0	0	0	0	0	0	1	0	0	0	0	1	0	0	0	0	b. I think they work to get rockfish to the bottom, and I used/carried them before they were required when bottomfish/halibut fishing.	0	0	0	0	0	0	1	0	0	0	1	1
64	Complete	0	0	0	0	0	0	1	0	0	d. Closed year-round for most species, but open June through September for Lingcod and Pacific Halibut	0	0	0	0	1	0	1	0	1	0	0	0	0	1	0	1	0	0	0	0	0	1	0	0	0	c. I think they work to get rockfish to the bottom, but I only started using/carrying them because they are required when bottomfish/halibut fishing.	0	0	0	1	0	0	1	0	1	1	1	1
66	Complete	0	1	1	1	1	1	1	1	0	b. Open April through September, with restricted seasons for Lingcod and a few other species	0	0	1	1	0	0	1	1	1	0	0	0	0	0	0	1	0	0	0	0	0	1	0	1	0	b. I think they work to get rockfish to the bottom, and I used/carried them before they were required when bottomfish/halibut fishing.	1	0	0	0	0	1	1	0	1	0	1	1
67	Complete	0	1	0	1	0	0	1	0	0	c. Open year-round, with restricted seasons for Lingcod and a few other species	0	0	0	0	1	0	1	1	0	0	0	0	1	0	0	0	1	0	0	0	0	1	1	0	0	c. I think they work to get rockfish to the bottom, but I only started using/carrying them because they are required when bottomfish/halibut fishing.	0	0	1	1	0	1	1	0	1	0	1	1
69	Complete	0	0	0	0	0	0	1	0	0	b. Open April through September, with restricted seasons for Lingcod and a few other species	0	0	0	0	1	0	0	0	0	0	0	0	0	1	0	0	0	0	1	0	0	0	0	0	0	a. I hadnâ€™t heard about descending devices before this survey	1	0	0	0	0	0	0	0	1	0	1	0
71	Complete	0	0	0	0	0	0	0	0	1	d. Closed year-round for most species, but open June through September for Lingcod and Pacific Halibut	0	0	0	0	0	0	0	0	0	1	1	0	0	0	0	0	0	1	0	0	0	0	0	0	0	a. I hadnâ€™t heard about descending devices before this survey	0	0	0	1	0	0	0	0	1	0	1	0
75	Complete	0	0	0	1	0	0	1	0	0	f. I donâ€™t know	0	0	0	0	1	0	0	1	0	1	0	0	1	0	0	1	0	0	0	0	0	1	0	0	0	c. I think they work to get rockfish to the bottom, but I only started using/carrying them because they are required when bottomfish/halibut fishing.	1	0	1	0	0	1	1	0	0	0	1	1
76	Complete	0	0	0	1	0	0	1	0	0	f. I donâ€™t know	0	0	0	0	0	0	0	0	0	1	0	0	1	0	0	0	0	0	0	1	0	0	0	0	0	a. I hadnâ€™t heard about descending devices before this survey	0	0	1	0	0	1	0	0	1	0	1	1
77	Complete	0	1	1	0	0	0	1	0	0	c. Open year-round, with restricted seasons for Lingcod and a few other species	0	0	1	0	0	0	1	0	1	0	0	0	1	1	1	1	0	0	0	0	0	1	0	0	0	NA	1	1	0	1	0	0	0	0	1	1	1	1
78	Complete	1	0	1	1	1	1	1	0	0	c. Open year-round, with restricted seasons for Lingcod and a few other species	0	0	0	0	1	0	0	0	1	0	1	0	0	0	0	0	0	0	0	0	0	1	0	0	0	c. I think they work to get rockfish to the bottom, but I only started using/carrying them because they are required when bottomfish/halibut fishing.	0	0	1	1	0	0	0	0	0	0	1	1
79	Complete	0	0	0	0	1	0	1	0	0	c. Open year-round, with restricted seasons for Lingcod and a few other species	0	0	1	1	1	0	1	0	1	0	0	0	1	1	0	1	1	0	0	0	1	0	0	0	1	b. I think they work to get rockfish to the bottom, and I used/carried them before they were required when bottomfish/halibut fishing.	0	0	1	0	0	0	1	0	1	1	1	1
81	Complete	1	1	1	1	1	1	1	1	0	d. Closed year-round for most species, but open June through September for Lingcod and Pacific Halibut	0	1	0	0	0	0	0	1	1	0	0	0	0	0	0	1	0	0	0	0	1	1	1	0	0	b. I think they work to get rockfish to the bottom, and I used/carried them before they were required when bottomfish/halibut fishing.	0	0	1	1	0	0	0	0	1	0	1	1
83	Complete	1	0	0	0	0	0	1	0	0	f. I donâ€™t know	0	0	0	0	0	0	1	0	1	1	1	0	0	0	0	0	0	1	0	0	0	0	0	0	0	a. I hadnâ€™t heard about descending devices before this survey	0	0	1	0	0	0	0	0	0	0	1	1
84	Complete	0	1	0	1	0	0	1	1	0	a. Open only May through August	0	0	0	1	0	0	1	1	1	0	0	0	1	0	0	1	0	0	0	0	0	1	0	0	0	c. I think they work to get rockfish to the bottom, but I only started using/carrying them because they are required when bottomfish/halibut fishing.	1	0	1	1	0	0	0	0	0	0	1	1
85	Complete	0	0	0	1	0	1	1	0	0	d. Closed year-round for most species, but open June through September for Lingcod and Pacific Halibut	0	0	0	0	1	0	0	0	0	0	1	0	0	0	0	0	0	1	0	0	0	0	0	0	0	a. I hadnâ€™t heard about descending devices before this survey	0	0	1	1	0	1	0	0	0	0	1	0
86	Complete	0	0	0	0	0	0	1	0	0	f. I donâ€™t know	0	0	0	0	0	0	0	0	0	1	0	0	0	0	0	1	0	0	0	0	0	1	0	0	0	c. I think they work to get rockfish to the bottom, but I only started using/carrying them because they are required when bottomfish/halibut fishing.	1	0	0	0	0	0	0	0	0	0	0	0
87	Complete	0	0	0	1	0	0	1	1	0	f. I donâ€™t know	0	0	0	0	0	0	0	0	0	1	0	0	0	1	1	0	0	0	1	0	0	0	0	0	0	a. I hadnâ€™t heard about descending devices before this survey	1	0	1	1	0	0	1	0	0	0	1	0
89	Complete	0	0	0	0	0	0	1	0	0	d. Closed year-round for most species, but open June through September for Lingcod and Pacific Halibut	0	0	0	1	1	0	1	1	1	0	0	0	0	0	0	0	0	0	0	0	1	0	0	0	0	b. I think they work to get rockfish to the bottom, and I used/carried them before they were required when bottomfish/halibut fishing.	0	0	1	0	0	0	1	1	0	0	1	1
90	Complete	1	1	1	1	1	1	1	1	0	d. Closed year-round for most species, but open June through September for Lingcod and Pacific Halibut	0	0	0	1	1	0	1	1	1	0	0	0	1	0	0	1	0	0	0	0	1	0	0	0	0	b. I think they work to get rockfish to the bottom, and I used/carried them before they were required when bottomfish/halibut fishing.	1	1	1	1	0	1	1	0	1	0	1	1
91	Complete	1	0	0	0	0	0	0	0	0	d. Closed year-round for most species, but open June through September for Lingcod and Pacific Halibut	0	0	0	0	0	0	0	0	0	1	0	0	1	0	0	0	0	1	0	0	0	0	0	0	0	a. I hadnâ€™t heard about descending devices before this survey	1	0	0	0	0	1	0	0	0	0	1	1
92	Complete	0	1	0	0	0	0	1	0	0	c. Open year-round, with restricted seasons for Lingcod and a few other species	0	0	0	0	1	0	1	0	1	0	0	0	1	1	0	1	0	0	0	0	1	0	0	0	0	b. I think they work to get rockfish to the bottom, and I used/carried them before they were required when bottomfish/halibut fishing.	0	1	0	0	0	0	0	0	0	0	1	1
94	Complete	1	0	1	0	1	0	0	0	0	f. I donâ€™t know	0	0	0	0	1	0	0	0	0	0	1	0	0	0	0	0	0	1	0	0	0	0	0	0	0	a. I hadnâ€™t heard about descending devices before this survey	0	0	0	1	0	0	0	0	1	0	0	0
96	Complete	0	1	0	1	0	0	1	0	0	f. I donâ€™t know	0	0	0	0	0	0	0	0	0	1	0	0	1	0	0	0	0	0	0	1	0	0	0	0	0	a. I hadnâ€™t heard about descending devices before this survey	0	0	1	1	0	1	1	0	1	0	1	1
99	Complete	0	0	0	0	0	0	0	0	1	a. Open only May through August	0	0	0	0	0	0	0	0	0	1	0	0	0	1	0	0	0	0	0	1	0	0	0	0	0	a. I hadnâ€™t heard about descending devices before this survey	0	0	0	0	0	0	0	0	1	0	0	0
103	Complete	0	1	0	1	1	0	1	0	0	d. Closed year-round for most species, but open June through September for Lingcod and Pacific Halibut	0	0	0	1	1	0	1	0	1	0	0	0	0	1	1	1	0	0	0	0	1	1	0	0	0	b. I think they work to get rockfish to the bottom, and I used/carried them before they were required when bottomfish/halibut fishing.	1	1	1	1	0	1	1	0	1	0	1	1
104	Complete	0	0	1	1	1	0	1	1	0	a. Open only May through August	0	0	0	0	0	0	0	1	0	0	0	0	1	0	0	1	0	0	0	0	1	0	0	0	0	c. I think they work to get rockfish to the bottom, but I only started using/carrying them because they are required when bottomfish/halibut fishing.	1	1	0	0	0	0	1	0	0	1	0	0
114	Complete	0	0	0	0	0	0	0	0	1	f. I donâ€™t know	0	0	0	0	0	0	0	0	0	1	1	0	0	0	0	0	0	1	0	0	0	0	0	0	0	NA	0	0	0	0	0	0	0	0	0	0	0	0
115	Complete	0	0	0	0	0	0	1	0	0	c. Open year-round, with restricted seasons for Lingcod and a few other species	0	0	0	1	0	0	0	0	1	0	1	0	0	0	0	0	0	0	0	0	0	1	0	0	0	b. I think they work to get rockfish to the bottom, and I used/carried them before they were required when bottomfish/halibut fishing.	0	0	0	0	0	0	1	0	0	0	0	1
120	Complete	0	1	0	1	0	1	0	0	0	c. Open year-round, with restricted seasons for Lingcod and a few other species	0	0	0	1	0	0	0	0	0	0	0	0	1	1	0	0	0	0	0	1	0	0	0	0	0	a. I hadnâ€™t heard about descending devices before this survey	0	0	1	0	0	0	0	0	0	0	1	1
122	Complete	1	0	1	1	1	1	1	1	0	c. Open year-round, with restricted seasons for Lingcod and a few other species	0	0	0	0	1	0	1	0	1	0	0	0	1	1	0	1	0	0	0	0	1	1	0	0	0	b. I think they work to get rockfish to the bottom, and I used/carried them before they were required when bottomfish/halibut fishing.	0	1	1	1	0	1	1	0	1	0	1	1
124	Complete	0	0	0	1	0	0	0	0	0	c. Open year-round, with restricted seasons for Lingcod and a few other species	0	0	0	0	1	0	1	1	1	0	0	0	1	0	0	1	0	0	0	0	0	1	1	0	0	c. I think they work to get rockfish to the bottom, but I only started using/carrying them because they are required when bottomfish/halibut fishing.	0	0	1	1	0	0	0	0	1	0	1	1
126	Complete	0	0	0	1	1	1	1	1	0	d. Closed year-round for most species, but open June through September for Lingcod and Pacific Halibut	0	0	0	0	1	0	0	1	1	0	0	0	0	0	0	1	0	0	0	0	1	1	0	0	0	b. I think they work to get rockfish to the bottom, and I used/carried them before they were required when bottomfish/halibut fishing.	0	0	0	0	0	0	0	0	0	0	1	1
127	Complete	0	0	0	1	0	0	1	0	0	d. Closed year-round for most species, but open June through September for Lingcod and Pacific Halibut	0	0	0	0	1	0	1	0	1	0	0	0	1	1	0	1	0	0	0	0	1	0	0	0	0	c. I think they work to get rockfish to the bottom, but I only started using/carrying them because they are required when bottomfish/halibut fishing.	0	0	0	1	0	1	0	0	0	0	0	0
128	Complete	0	0	0	1	0	0	1	1	0	d. Closed year-round for most species, but open June through September for Lingcod and Pacific Halibut	0	0	0	0	1	0	0	0	0	0	0	0	1	0	0	0	0	0	0	1	0	0	0	0	0	b. I think they work to get rockfish to the bottom, and I used/carried them before they were required when bottomfish/halibut fishing.	0	0	1	1	0	1	0	0	0	0	1	1
129	Complete	0	0	1	1	0	0	1	0	0	c. Open year-round, with restricted seasons for Lingcod and a few other species	0	0	0	0	1	0	1	0	1	0	0	0	0	0	0	1	0	0	0	0	1	1	0	0	0	c. I think they work to get rockfish to the bottom, but I only started using/carrying them because they are required when bottomfish/halibut fishing.	1	0	1	0	0	0	1	0	0	0	1	1
131	Complete	0	0	0	1	1	0	1	1	0	b. Open April through September, with restricted seasons for Lingcod and a few other species	0	0	0	1	0	0	0	1	1	0	0	0	1	0	0	1	0	0	0	0	0	1	0	0	0	c. I think they work to get rockfish to the bottom, but I only started using/carrying them because they are required when bottomfish/halibut fishing.	0	0	1	1	0	1	0	0	0	0	1	0
132	Complete	1	1	1	1	1	1	1	0	0	d. Closed year-round for most species, but open June through September for Lingcod and Pacific Halibut	0	0	0	1	1	0	0	1	0	0	0	0	0	0	0	1	0	1	0	0	0	1	0	0	0	c. I think they work to get rockfish to the bottom, but I only started using/carrying them because they are required when bottomfish/halibut fishing.	1	1	1	0	0	1	0	0	0	0	1	1
135	Complete	0	1	0	1	0	0	1	0	0	d. Closed year-round for most species, but open June through September for Lingcod and Pacific Halibut	0	0	1	1	0	0	1	0	0	0	0	0	1	0	0	0	0	0	0	1	0	0	0	0	0	d. I donâ€™t think they work to get rockfish to the bottom, and I only use/carry them because they are required when bottomfish/halibut fishing.	1	0	0	0	0	0	1	0	1	0	1	1
136	Complete	0	1	1	0	0	0	1	0	0	d. Closed year-round for most species, but open June through September for Lingcod and Pacific Halibut	0	0	1	1	1	0	1	1	1	0	0	0	1	1	0	1	1	0	0	0	1	1	0	0	0	b. I think they work to get rockfish to the bottom, and I used/carried them before they were required when bottomfish/halibut fishing.	0	1	0	1	0	0	0	0	1	0	1	1
137	Complete	0	0	0	1	0	0	1	0	0	c. Open year-round, with restricted seasons for Lingcod and a few other species	0	0	0	0	1	0	0	0	0	0	0	0	0	0	0	0	1	0	0	0	0	0	0	0	1	NA	0	0	0	0	0	0	0	0	1	1	0	1
140	Complete	0	1	0	1	1	0	1	0	0	b. Open April through September, with restricted seasons for Lingcod and a few other species	0	0	0	0	1	0	1	0	1	0	0	0	0	0	0	1	0	0	0	0	1	1	0	0	0	b. I think they work to get rockfish to the bottom, and I used/carried them before they were required when bottomfish/halibut fishing.	0	0	1	1	0	0	0	0	0	0	1	1
141	Complete	1	0	0	1	0	0	1	0	0	c. Open year-round, with restricted seasons for Lingcod and a few other species	0	1	0	1	0	0	1	0	1	0	0	0	0	0	0	1	0	0	0	0	1	0	0	0	0	b. I think they work to get rockfish to the bottom, and I used/carried them before they were required when bottomfish/halibut fishing.	0	0	1	0	0	0	1	0	0	0	1	1
143	Complete	0	0	0	1	1	1	1	1	0	a. Open only May through August	0	0	0	0	0	0	0	0	0	1	0	0	0	0	0	1	0	0	0	0	0	1	0	0	0	b. I think they work to get rockfish to the bottom, and I used/carried them before they were required when bottomfish/halibut fishing.	0	1	1	0	0	1	1	0	0	0	1	1
145	Complete	1	1	1	1	1	1	1	1	0	d. Closed year-round for most species, but open June through September for Lingcod and Pacific Halibut	0	0	0	0	1	0	0	0	0	0	0	0	0	0	0	1	0	0	0	0	1	1	0	0	0	b. I think they work to get rockfish to the bottom, and I used/carried them before they were required when bottomfish/halibut fishing.	0	0	1	1	0	0	0	0	1	0	1	1
146	Complete	0	0	0	1	0	0	1	1	0	b. Open April through September, with restricted seasons for Lingcod and a few other species	0	0	0	0	1	0	0	1	0	0	0	0	0	0	0	1	0	0	0	0	1	0	0	0	0	b. I think they work to get rockfish to the bottom, and I used/carried them before they were required when bottomfish/halibut fishing.	0	0	0	0	0	0	1	0	1	0	0	0
147	Complete	0	0	0	0	0	1	1	1	0	b. Open April through September, with restricted seasons for Lingcod and a few other species	0	1	0	1	0	0	0	1	1	0	0	0	1	1	1	1	0	0	0	0	0	1	0	0	0	c. I think they work to get rockfish to the bottom, but I only started using/carrying them because they are required when bottomfish/halibut fishing.	1	0	1	1	0	0	0	0	0	0	1	1
148	Complete	0	1	0	1	0	0	1	0	0	b. Open April through September, with restricted seasons for Lingcod and a few other species	0	0	0	1	1	0	0	1	0	0	0	0	1	1	0	1	0	0	0	0	0	1	0	0	0	c. I think they work to get rockfish to the bottom, but I only started using/carrying them because they are required when bottomfish/halibut fishing.	1	1	0	1	0	0	0	0	0	0	1	1
152	Complete	0	0	0	1	0	0	1	1	0	c. Open year-round, with restricted seasons for Lingcod and a few other species	0	0	0	0	1	0	1	0	1	0	0	0	1	1	0	1	0	0	0	0	0	1	0	0	0	c. I think they work to get rockfish to the bottom, but I only started using/carrying them because they are required when bottomfish/halibut fishing.	0	0	0	1	0	0	1	0	0	0	0	1
153	Complete	0	0	0	1	0	0	1	0	0	c. Open year-round, with restricted seasons for Lingcod and a few other species	0	0	0	1	1	0	0	0	0	0	0	0	0	1	0	1	0	0	0	0	0	1	0	0	0	d. I donâ€™t think they work to get rockfish to the bottom, and I only use/carry them because they are required when bottomfish/halibut fishing.	1	0	0	0	0	0	0	0	0	0	0	0
154	Complete	0	0	0	1	1	0	1	0	0	f. I donâ€™t know	0	0	0	0	0	0	0	0	0	1	0	0	0	0	0	1	0	0	0	0	1	0	0	0	0	c. I think they work to get rockfish to the bottom, but I only started using/carrying them because they are required when bottomfish/halibut fishing.	1	1	0	0	0	0	0	0	0	0	0	0
155	Complete	0	0	0	1	0	0	1	0	0	f. I donâ€™t know	0	0	0	0	0	0	0	0	0	1	0	0	1	1	0	1	0	0	0	0	0	1	0	1	1	b. I think they work to get rockfish to the bottom, and I used/carried them before they were required when bottomfish/halibut fishing.	1	1	1	0	0	1	0	0	1	0	1	1
159	Complete	0	0	0	0	0	0	1	0	0	d. Closed year-round for most species, but open June through September for Lingcod and Pacific Halibut	0	0	0	0	1	0	1	1	0	0	0	0	1	0	0	0	0	0	0	0	0	1	0	0	0	c. I think they work to get rockfish to the bottom, but I only started using/carrying them because they are required when bottomfish/halibut fishing.	0	0	0	0	0	0	1	0	0	0	0	0
160	Complete	1	0	0	1	1	0	1	1	0	b. Open April through September, with restricted seasons for Lingcod and a few other species	0	1	0	1	0	0	0	0	0	0	0	0	1	0	0	0	0	1	1	0	0	0	0	0	0	a. I hadnâ€™t heard about descending devices before this survey	1	1	0	0	0	0	0	0	1	0	0	0
162	Complete	0	1	0	0	0	0	0	0	0	b. Open April through September, with restricted seasons for Lingcod and a few other species	0	0	0	0	0	0	0	0	0	1	1	0	0	0	0	0	0	1	0	0	0	0	0	0	0	a. I hadnâ€™t heard about descending devices before this survey	0	0	1	0	0	0	0	0	0	0	1	1
165	Complete	0	0	0	0	0	0	1	0	0	c. Open year-round, with restricted seasons for Lingcod and a few other species	0	0	1	1	1	0	1	0	1	0	0	0	1	1	0	1	0	0	0	0	1	0	0	0	0	c. I think they work to get rockfish to the bottom, but I only started using/carrying them because they are required when bottomfish/halibut fishing.	0	1	0	0	0	0	1	0	0	0	1	1
167	Complete	1	1	1	1	1	1	1	1	0	d. Closed year-round for most species, but open June through September for Lingcod and Pacific Halibut	0	0	0	0	1	0	1	1	0	0	0	0	0	0	0	1	0	0	0	0	1	0	0	0	0	d. I donâ€™t think they work to get rockfish to the bottom, and I only use/carry them because they are required when bottomfish/halibut fishing.	0	0	0	0	0	0	1	0	0	0	0	0
169	Complete	0	1	0	1	0	0	1	0	0	b. Open April through September, with restricted seasons for Lingcod and a few other species	0	0	0	1	1	0	1	1	1	0	0	0	0	0	0	1	0	0	0	0	0	1	0	0	0	b. I think they work to get rockfish to the bottom, and I used/carried them before they were required when bottomfish/halibut fishing.	0	1	1	1	0	0	0	0	1	0	1	1
171	Complete	1	1	0	0	1	0	1	1	0	c. Open year-round, with restricted seasons for Lingcod and a few other species	0	0	0	1	0	1	0	0	1	0	0	0	1	0	0	0	0	0	1	0	0	0	0	0	0	a. I hadnâ€™t heard about descending devices before this survey	1	0	0	0	0	0	0	0	0	0	1	1
172	Complete	0	0	0	0	1	1	1	1	0	f. I donâ€™t know	0	0	0	1	1	1	1	0	0	0	1	0	0	0	0	0	0	1	0	0	0	0	0	0	0	a. I hadnâ€™t heard about descending devices before this survey	1	1	1	0	0	1	0	0	0	0	1	1
174	Complete	1	1	0	1	0	1	1	0	0	f. I donâ€™t know	0	0	1	1	0	0	0	1	1	1	0	0	1	0	0	1	0	0	0	0	0	1	0	0	0	c. I think they work to get rockfish to the bottom, but I only started using/carrying them because they are required when bottomfish/halibut fishing.	0	0	1	1	0	0	1	0	0	0	1	1
176	Complete	0	1	0	1	0	0	1	0	0	c. Open year-round, with restricted seasons for Lingcod and a few other species	0	0	1	1	0	0	0	0	0	0	1	0	1	0	0	1	0	0	0	1	0	0	0	0	0	c. I think they work to get rockfish to the bottom, but I only started using/carrying them because they are required when bottomfish/halibut fishing.	1	1	1	0	0	0	1	0	0	0	1	1
177	Complete	0	0	0	0	1	0	1	0	0	c. Open year-round, with restricted seasons for Lingcod and a few other species	0	0	0	0	1	0	1	1	0	0	1	0	0	0	0	0	0	0	0	0	0	1	0	0	0	c. I think they work to get rockfish to the bottom, but I only started using/carrying them because they are required when bottomfish/halibut fishing.	0	0	0	1	0	0	1	0	0	0	1	1
181	Complete	0	0	0	1	0	0	1	0	0	c. Open year-round, with restricted seasons for Lingcod and a few other species	0	0	0	0	1	1	0	1	0	0	0	0	0	0	0	1	0	1	0	0	0	0	0	0	0	c. I think they work to get rockfish to the bottom, but I only started using/carrying them because they are required when bottomfish/halibut fishing.	0	0	1	0	0	0	1	0	0	0	1	1
183	Complete	1	1	1	1	1	1	1	1	0	c. Open year-round, with restricted seasons for Lingcod and a few other species	0	0	0	0	1	0	1	0	1	0	0	0	1	0	0	1	0	0	0	0	0	1	0	0	0	b. I think they work to get rockfish to the bottom, and I used/carried them before they were required when bottomfish/halibut fishing.	0	1	1	1	0	0	0	0	1	0	1	1
184	Complete	0	1	1	1	1	0	1	1	0	f. I donâ€™t know	0	0	0	0	1	0	0	0	1	0	0	0	0	0	0	1	0	0	0	0	1	0	0	0	0	b. I think they work to get rockfish to the bottom, and I used/carried them before they were required when bottomfish/halibut fishing.	0	0	1	1	0	1	1	0	1	0	1	1
185	Complete	0	1	0	1	0	0	1	0	0	d. Closed year-round for most species, but open June through September for Lingcod and Pacific Halibut	0	0	0	1	1	0	0	1	0	0	0	0	0	0	0	0	1	1	0	0	0	0	0	0	0	NA	0	0	1	1	0	0	0	0	1	0	0	1
187	Complete	0	0	0	0	0	0	1	0	0	b. Open April through September, with restricted seasons for Lingcod and a few other species	0	0	0	1	0	0	0	0	1	0	0	0	1	0	0	1	0	0	0	0	1	0	0	0	0	c. I think they work to get rockfish to the bottom, but I only started using/carrying them because they are required when bottomfish/halibut fishing.	0	0	0	0	0	0	0	0	0	1	0	1
188	Complete	0	0	0	0	0	0	1	0	0	b. Open April through September, with restricted seasons for Lingcod and a few other species	0	0	1	1	0	0	1	0	1	0	0	0	0	1	0	1	0	0	0	0	1	1	0	0	0	b. I think they work to get rockfish to the bottom, and I used/carried them before they were required when bottomfish/halibut fishing.	0	1	0	0	0	0	0	0	0	0	0	0
191	Complete	1	0	1	1	1	1	1	1	0	d. Closed year-round for most species, but open June through September for Lingcod and Pacific Halibut	0	0	1	0	0	0	1	0	1	0	0	0	0	0	0	1	0	0	0	0	0	1	0	0	0	c. I think they work to get rockfish to the bottom, but I only started using/carrying them because they are required when bottomfish/halibut fishing.	0	0	1	1	0	0	1	0	0	0	1	1
192	Complete	1	1	1	1	1	1	1	1	0	d. Closed year-round for most species, but open June through September for Lingcod and Pacific Halibut	0	0	0	0	1	0	1	0	1	0	0	0	0	0	0	1	0	0	0	0	1	1	0	0	0	b. I think they work to get rockfish to the bottom, and I used/carried them before they were required when bottomfish/halibut fishing.	0	0	0	0	0	0	1	0	0	0	1	1
194	Complete	0	0	0	0	0	0	0	0	1	d. Closed year-round for most species, but open June through September for Lingcod and Pacific Halibut	0	0	0	0	1	0	0	0	1	0	0	0	0	0	0	1	0	1	0	0	0	0	0	0	0	c. I think they work to get rockfish to the bottom, but I only started using/carrying them because they are required when bottomfish/halibut fishing.	0	0	1	0	0	0	0	0	1	0	0	1
197	Complete	0	0	0	1	1	0	0	0	0	b. Open April through September, with restricted seasons for Lingcod and a few other species	0	0	0	0	0	0	0	0	0	1	0	0	0	1	0	0	0	0	1	0	0	0	0	0	0	a. I hadnâ€™t heard about descending devices before this survey	1	0	0	0	0	0	1	0	0	0	1	0
199	Complete	1	0	1	1	0	1	1	0	0	d. Closed year-round for most species, but open June through September for Lingcod and Pacific Halibut	0	0	0	0	0	0	0	0	0	1	0	0	0	1	0	0	0	0	1	0	0	0	0	1	0	b. I think they work to get rockfish to the bottom, and I used/carried them before they were required when bottomfish/halibut fishing.	0	0	0	0	0	0	0	0	0	0	0	1
200	Complete	0	1	0	1	0	0	1	0	0	c. Open year-round, with restricted seasons for Lingcod and a few other species	0	0	0	0	1	0	1	1	1	0	0	0	1	0	0	1	0	0	0	0	0	1	0	0	0	b. I think they work to get rockfish to the bottom, and I used/carried them before they were required when bottomfish/halibut fishing.	0	0	1	0	0	0	0	0	0	0	1	0
201	Complete	0	1	0	0	0	0	0	0	0	c. Open year-round, with restricted seasons for Lingcod and a few other species	0	0	0	1	0	0	0	0	0	0	0	0	1	0	0	1	0	0	1	0	0	0	0	0	0	a. I hadnâ€™t heard about descending devices before this survey	0	0	1	0	0	0	0	0	0	0	1	1
202	Complete	0	1	0	1	0	0	1	0	0	c. Open year-round, with restricted seasons for Lingcod and a few other species	0	0	0	0	0	0	0	0	0	0	0	0	1	0	0	0	0	0	1	0	0	0	0	0	0	a. I hadnâ€™t heard about descending devices before this survey	0	0	1	1	0	0	0	0	0	0	1	1
203	Complete	0	0	0	1	0	0	0	0	0	b. Open April through September, with restricted seasons for Lingcod and a few other species	0	0	1	0	0	0	0	0	1	0	0	0	1	1	0	0	0	0	0	0	0	0	0	1	0	c. I think they work to get rockfish to the bottom, but I only started using/carrying them because they are required when bottomfish/halibut fishing.	1	0	1	1	0	0	1	0	1	0	1	1
206	Complete	0	1	0	1	1	0	0	0	0	d. Closed year-round for most species, but open June through September for Lingcod and Pacific Halibut	0	0	1	0	0	1	1	1	0	0	1	0	0	0	0	0	0	1	0	0	0	0	0	0	0	c. I think they work to get rockfish to the bottom, but I only started using/carrying them because they are required when bottomfish/halibut fishing.	0	0	1	1	0	1	0	0	0	0	1	1
207	Complete	1	1	1	1	1	1	1	1	0	f. I donâ€™t know	0	0	0	0	0	0	1	0	0	0	0	0	1	0	0	0	0	0	0	1	0	0	0	0	0	a. I hadnâ€™t heard about descending devices before this survey	0	1	0	0	0	0	0	0	0	0	0	0
208	Complete	0	0	0	1	0	0	1	0	0	NA	0	0	0	1	0	0	1	0	0	0	0	0	1	0	0	1	0	0	1	0	0	0	0	0	0	a. I hadnâ€™t heard about descending devices before this survey	0	0	1	1	0	0	0	0	0	0	1	0
211	Complete	0	1	0	1	0	0	1	0	0	c. Open year-round, with restricted seasons for Lingcod and a few other species	0	0	0	1	1	0	1	1	0	0	0	0	1	1	0	1	0	0	0	0	0	1	0	1	0	b. I think they work to get rockfish to the bottom, and I used/carried them before they were required when bottomfish/halibut fishing.	0	1	1	1	0	0	0	1	1	0	1	1
213	Complete	1	0	0	0	0	0	1	0	0	d. Closed year-round for most species, but open June through September for Lingcod and Pacific Halibut	0	0	0	0	1	0	0	0	1	0	0	0	0	0	1	1	0	0	0	0	0	1	0	0	0	b. I think they work to get rockfish to the bottom, and I used/carried them before they were required when bottomfish/halibut fishing.	0	0	0	0	0	0	1	0	0	0	0	0
220	Complete	1	1	0	1	0	0	1	1	0	d. Closed year-round for most species, but open June through September for Lingcod and Pacific Halibut	0	0	0	0	1	0	0	0	0	0	0	0	0	0	0	1	0	0	0	0	0	1	0	0	0	b. I think they work to get rockfish to the bottom, and I used/carried them before they were required when bottomfish/halibut fishing.	0	1	1	1	0	0	0	1	0	0	1	1
224	Complete	0	0	1	1	1	0	0	0	0	f. I donâ€™t know	0	0	0	0	1	0	0	0	0	0	0	0	0	1	0	0	0	1	0	0	0	0	0	0	0	b. I think they work to get rockfish to the bottom, and I used/carried them before they were required when bottomfish/halibut fishing.	0	0	1	1	0	1	1	0	0	0	1	1
225	Complete	0	0	0	1	1	0	1	1	0	f. I donâ€™t know	0	0	0	0	0	0	0	0	0	1	1	0	0	0	0	0	0	1	0	0	0	0	0	0	0	a. I hadnâ€™t heard about descending devices before this survey	1	0	0	0	0	0	0	0	0	0	1	0
228	Complete	1	1	1	1	1	1	1	1	0	f. I donâ€™t know	0	0	0	0	0	0	0	0	0	1	1	0	0	0	0	0	0	0	0	1	0	0	0	0	0	a. I hadnâ€™t heard about descending devices before this survey	1	0	1	1	0	0	1	0	1	0	1	1
229	Complete	0	1	0	1	0	0	0	0	0	b. Open April through September, with restricted seasons for Lingcod and a few other species	0	1	0	1	0	0	1	1	0	0	0	0	0	0	1	0	0	0	0	0	0	1	0	0	0	c. I think they work to get rockfish to the bottom, but I only started using/carrying them because they are required when bottomfish/halibut fishing.	1	1	0	0	0	1	0	0	0	1	1	1
231	Complete	0	0	0	1	1	0	1	1	0	c. Open year-round, with restricted seasons for Lingcod and a few other species	0	0	0	0	1	0	1	1	1	0	0	0	0	0	0	1	0	0	0	0	0	1	0	0	0	c. I think they work to get rockfish to the bottom, but I only started using/carrying them because they are required when bottomfish/halibut fishing.	0	0	1	1	0	0	0	0	1	0	1	1
233	Complete	0	0	0	1	1	0	1	0	0	f. I donâ€™t know	0	0	0	1	1	1	1	1	1	0	0	0	1	0	0	1	0	1	0	0	0	1	0	0	0	b. I think they work to get rockfish to the bottom, and I used/carried them before they were required when bottomfish/halibut fishing.	0	0	1	1	0	0	0	0	0	0	1	1
234	Complete	0	0	0	1	1	0	1	0	0	d. Closed year-round for most species, but open June through September for Lingcod and Pacific Halibut	0	0	0	1	1	0	1	1	1	0	0	0	1	0	0	1	0	0	0	0	0	1	0	0	0	c. I think they work to get rockfish to the bottom, but I only started using/carrying them because they are required when bottomfish/halibut fishing.	0	0	1	0	0	1	0	0	0	0	1	1
235	Complete	0	0	0	0	0	0	0	0	1	f. I donâ€™t know	0	0	0	0	0	0	0	0	0	1	1	0	0	0	0	0	0	1	0	0	0	0	0	0	0	a. I hadnâ€™t heard about descending devices before this survey	1	1	1	0	0	1	0	0	0	0	0	0
236	Complete	0	0	0	0	1	1	1	0	0	c. Open year-round, with restricted seasons for Lingcod and a few other species	0	0	0	1	0	0	1	1	1	0	0	0	0	1	0	1	0	0	0	0	1	1	0	0	0	b. I think they work to get rockfish to the bottom, and I used/carried them before they were required when bottomfish/halibut fishing.	0	1	0	0	0	0	1	0	1	0	1	0
241	Complete	1	0	0	0	0	1	0	1	0	d. Closed year-round for most species, but open June through September for Lingcod and Pacific Halibut	0	0	0	0	1	0	1	1	0	0	0	0	1	0	0	1	0	0	0	0	0	0	0	1	0	c. I think they work to get rockfish to the bottom, but I only started using/carrying them because they are required when bottomfish/halibut fishing.	0	0	1	0	0	0	0	0	0	0	1	1
243	Complete	0	1	0	0	0	0	1	0	0	c. Open year-round, with restricted seasons for Lingcod and a few other species	0	0	1	0	0	0	1	1	0	0	0	0	0	0	0	1	0	0	0	0	1	0	0	0	0	d. I donâ€™t think they work to get rockfish to the bottom, and I only use/carry them because they are required when bottomfish/halibut fishing.	0	1	0	0	0	0	0	0	0	0	0	0
244	Complete	0	1	0	1	1	1	1	0	0	d. Closed year-round for most species, but open June through September for Lingcod and Pacific Halibut	0	0	0	0	0	0	0	0	0	1	0	0	1	0	0	0	0	0	0	0	0	0	0	0	1	a. I hadnâ€™t heard about descending devices before this survey	1	0	1	0	0	0	0	0	0	0	1	1
245	Complete	0	0	0	0	0	0	1	0	0	d. Closed year-round for most species, but open June through September for Lingcod and Pacific Halibut	0	0	0	1	1	0	1	1	1	0	0	0	1	0	0	1	0	0	0	0	1	1	0	0	0	b. I think they work to get rockfish to the bottom, and I used/carried them before they were required when bottomfish/halibut fishing.	0	0	0	0	0	0	1	0	1	0	1	0
246	Complete	0	1	0	1	0	0	1	0	0	b. Open April through September, with restricted seasons for Lingcod and a few other species	0	0	1	0	0	0	0	0	0	0	0	0	0	0	0	1	0	0	0	0	1	0	0	0	0	b. I think they work to get rockfish to the bottom, and I used/carried them before they were required when bottomfish/halibut fishing.	0	1	0	0	0	0	1	0	0	0	1	1
248	Complete	1	1	1	0	1	1	1	0	0	d. Closed year-round for most species, but open June through September for Lingcod and Pacific Halibut	0	0	0	0	1	0	0	0	0	0	0	0	1	0	0	0	0	0	1	0	0	0	0	0	0	a. I hadnâ€™t heard about descending devices before this survey	0	0	1	0	0	1	0	0	1	0	1	1
251	Complete	0	1	0	1	0	0	1	0	0	b. Open April through September, with restricted seasons for Lingcod and a few other species	0	0	1	0	0	0	1	0	1	0	0	0	0	0	0	1	0	0	0	0	1	0	0	0	0	b. I think they work to get rockfish to the bottom, and I used/carried them before they were required when bottomfish/halibut fishing.	1	1	0	0	0	0	1	0	0	0	1	0
252	Complete	0	0	0	1	1	1	0	1	0	e. Closed October through February, but open for all species March through September	0	1	1	1	0	1	0	0	1	0	0	0	0	0	0	1	0	0	0	0	0	1	0	0	0	b. I think they work to get rockfish to the bottom, and I used/carried them before they were required when bottomfish/halibut fishing.	0	0	1	0	0	1	1	0	0	0	1	1
253	Complete	1	1	1	1	1	1	1	1	0	d. Closed year-round for most species, but open June through September for Lingcod and Pacific Halibut	0	0	0	0	1	0	1	0	1	0	0	0	0	0	0	1	0	0	0	0	0	1	0	0	0	c. I think they work to get rockfish to the bottom, but I only started using/carrying them because they are required when bottomfish/halibut fishing.	0	0	1	1	0	0	0	0	0	0	1	0
258	Complete	0	0	0	1	0	1	1	1	0	c. Open year-round, with restricted seasons for Lingcod and a few other species	0	0	0	0	1	0	1	1	0	0	0	0	1	1	0	1	0	0	0	0	0	1	0	0	0	c. I think they work to get rockfish to the bottom, but I only started using/carrying them because they are required when bottomfish/halibut fishing.	0	0	0	1	0	0	0	0	0	0	0	0
259	Complete	0	0	0	0	0	0	0	0	0	f. I donâ€™t know	0	0	0	0	0	0	1	1	0	0	0	0	1	0	0	0	0	1	0	0	0	0	0	0	0	NA	0	0	1	0	0	0	0	0	0	1	1	1
260	Complete	0	0	0	1	1	0	1	0	0	c. Open year-round, with restricted seasons for Lingcod and a few other species	0	0	0	0	1	0	0	0	1	0	0	0	1	0	1	0	0	0	0	1	0	0	0	0	0	a. I hadnâ€™t heard about descending devices before this survey	1	0	1	1	0	1	0	0	0	0	1	1
261	Complete	0	0	0	0	0	0	1	0	0	d. Closed year-round for most species, but open June through September for Lingcod and Pacific Halibut	0	0	0	1	1	0	0	1	0	0	0	0	0	0	0	1	0	0	0	0	1	0	0	0	0	c. I think they work to get rockfish to the bottom, but I only started using/carrying them because they are required when bottomfish/halibut fishing.	0	1	0	0	0	0	1	0	1	0	1	0
262	Complete	0	0	0	1	0	0	1	0	0	NA	0	0	0	1	1	0	1	1	0	0	0	0	0	0	0	1	0	0	0	0	1	0	0	0	0	c. I think they work to get rockfish to the bottom, but I only started using/carrying them because they are required when bottomfish/halibut fishing.	0	0	0	0	0	0	1	0	0	0	1	1
263	Complete	1	1	1	1	1	0	0	0	0	f. I donâ€™t know	0	0	0	0	0	0	0	0	0	1	0	0	0	0	0	0	1	1	0	0	0	0	0	0	0	a. I hadnâ€™t heard about descending devices before this survey	0	0	1	0	0	0	0	0	0	0	1	0
267	Complete	0	1	1	1	1	1	1	1	0	d. Closed year-round for most species, but open June through September for Lingcod and Pacific Halibut	0	0	1	1	1	0	0	1	0	0	0	0	1	0	0	1	0	0	0	0	1	1	0	0	0	c. I think they work to get rockfish to the bottom, but I only started using/carrying them because they are required when bottomfish/halibut fishing.	0	1	0	0	0	0	1	0	1	0	1	1
269	Complete	1	1	1	1	1	1	1	1	0	c. Open year-round, with restricted seasons for Lingcod and a few other species	0	0	1	1	0	0	0	0	1	0	0	0	1	0	0	1	0	0	0	0	1	0	1	0	0	b. I think they work to get rockfish to the bottom, and I used/carried them before they were required when bottomfish/halibut fishing.	0	0	1	1	0	0	1	0	0	0	1	1
270	Complete	0	1	0	0	0	0	0	0	0	d. Closed year-round for most species, but open June through September for Lingcod and Pacific Halibut	0	0	0	0	1	1	0	0	1	0	0	0	0	0	0	1	0	0	0	0	0	1	0	0	0	c. I think they work to get rockfish to the bottom, but I only started using/carrying them because they are required when bottomfish/halibut fishing.	0	0	1	1	0	0	0	0	1	0	1	1
271	Complete	0	0	0	0	0	1	1	0	0	d. Closed year-round for most species, but open June through September for Lingcod and Pacific Halibut	0	0	0	0	0	0	1	1	1	0	0	0	0	0	0	1	0	0	0	0	0	1	1	0	0	c. I think they work to get rockfish to the bottom, but I only started using/carrying them because they are required when bottomfish/halibut fishing.	0	0	0	1	0	0	0	0	0	0	0	1
273	Complete	0	0	0	1	1	1	1	0	0	c. Open year-round, with restricted seasons for Lingcod and a few other species	0	0	0	1	1	0	1	1	1	0	0	0	1	0	0	1	0	0	0	0	1	0	1	0	0	c. I think they work to get rockfish to the bottom, but I only started using/carrying them because they are required when bottomfish/halibut fishing.	0	0	1	0	0	1	1	0	0	0	1	0
275	Complete	0	0	0	1	1	0	1	0	0	d. Closed year-round for most species, but open June through September for Lingcod and Pacific Halibut	0	0	0	0	1	0	0	0	1	0	0	0	1	0	0	0	0	0	0	0	0	0	0	0	1	c. I think they work to get rockfish to the bottom, but I only started using/carrying them because they are required when bottomfish/halibut fishing.	1	1	1	1	0	1	0	0	0	1	1	1
276	Complete	0	0	0	0	1	1	1	0	0	a. Open only May through August	0	0	0	1	1	0	0	0	0	0	0	0	0	0	0	0	0	1	0	0	0	0	0	0	0	a. I hadnâ€™t heard about descending devices before this survey	0	0	1	1	0	0	0	0	1	0	1	1
278	Complete	0	0	0	0	0	0	0	0	1	b. Open April through September, with restricted seasons for Lingcod and a few other species	0	1	0	1	0	0	0	1	0	0	0	0	1	0	0	1	0	0	0	0	0	1	1	0	0	c. I think they work to get rockfish to the bottom, but I only started using/carrying them because they are required when bottomfish/halibut fishing.	1	1	0	1	0	1	1	0	0	0	1	1
280	Complete	1	0	1	1	1	0	0	0	0	d. Closed year-round for most species, but open June through September for Lingcod and Pacific Halibut	0	0	0	0	1	0	0	0	0	0	0	0	0	0	0	1	0	0	0	0	1	0	0	0	0	c. I think they work to get rockfish to the bottom, but I only started using/carrying them because they are required when bottomfish/halibut fishing.	0	0	1	1	0	0	0	0	0	0	1	1
281	Complete	0	1	0	1	0	0	1	0	0	b. Open April through September, with restricted seasons for Lingcod and a few other species	0	0	0	0	1	0	0	0	0	0	0	0	1	0	1	1	0	0	0	0	1	1	0	0	0	c. I think they work to get rockfish to the bottom, but I only started using/carrying them because they are required when bottomfish/halibut fishing.	0	0	1	0	0	0	0	0	0	0	1	1
283	Complete	1	1	1	1	1	1	1	1	0	d. Closed year-round for most species, but open June through September for Lingcod and Pacific Halibut	0	0	0	0	1	0	0	0	1	0	0	0	1	1	0	1	0	0	0	0	0	1	0	0	0	c. I think they work to get rockfish to the bottom, but I only started using/carrying them because they are required when bottomfish/halibut fishing.	1	1	0	0	0	0	1	1	0	0	1	1
287	Complete	0	0	0	1	1	1	1	1	0	d. Closed year-round for most species, but open June through September for Lingcod and Pacific Halibut	0	0	0	1	1	1	0	1	1	0	0	0	0	0	0	1	0	0	0	0	1	1	0	0	0	b. I think they work to get rockfish to the bottom, and I used/carried them before they were required when bottomfish/halibut fishing.	1	0	1	0	0	1	1	0	0	0	1	1
288	Complete	0	0	0	1	1	0	1	0	0	f. I donâ€™t know	0	0	0	0	1	0	0	0	0	0	1	0	0	0	0	0	0	1	1	0	0	0	0	0	0	a. I hadnâ€™t heard about descending devices before this survey	0	0	0	0	0	0	0	0	1	1	1	0
290	Complete	1	1	1	1	1	1	1	1	0	d. Closed year-round for most species, but open June through September for Lingcod and Pacific Halibut	1	0	0	1	1	0	1	1	1	0	0	0	0	0	0	0	1	1	0	0	0	0	0	0	0	d. I donâ€™t think they work to get rockfish to the bottom, and I only use/carry them because they are required when bottomfish/halibut fishing.	0	1	0	0	0	0	0	0	0	0	1	1
292	Complete	0	0	0	1	1	0	1	0	0	c. Open year-round, with restricted seasons for Lingcod and a few other species	0	0	0	0	1	0	1	1	1	0	1	0	0	0	0	0	0	0	0	0	1	0	0	0	0	c. I think they work to get rockfish to the bottom, but I only started using/carrying them because they are required when bottomfish/halibut fishing.	0	1	1	1	0	1	1	0	1	0	1	0
295	Complete	1	0	0	1	1	1	1	0	0	d. Closed year-round for most species, but open June through September for Lingcod and Pacific Halibut	0	0	0	0	1	0	0	0	0	0	0	0	0	0	0	1	0	0	0	0	1	0	0	0	0	b. I think they work to get rockfish to the bottom, and I used/carried them before they were required when bottomfish/halibut fishing.	0	0	0	0	0	0	1	0	1	0	1	1
296	Complete	0	0	0	0	0	0	1	0	0	f. I donâ€™t know	0	0	0	0	0	0	0	1	0	0	0	0	0	0	0	1	0	0	0	0	1	1	0	0	0	b. I think they work to get rockfish to the bottom, and I used/carried them before they were required when bottomfish/halibut fishing.	1	1	0	0	0	1	0	0	1	0	0	1
297	Complete	0	1	0	1	0	0	1	0	0	c. Open year-round, with restricted seasons for Lingcod and a few other species	0	0	0	0	1	0	0	0	0	0	0	0	1	0	0	0	0	0	0	0	0	0	0	0	1	c. I think they work to get rockfish to the bottom, but I only started using/carrying them because they are required when bottomfish/halibut fishing.	0	1	1	1	0	0	0	0	0	0	0	1
299	Complete	0	0	0	0	1	0	1	1	0	c. Open year-round, with restricted seasons for Lingcod and a few other species	0	0	0	1	0	0	0	1	0	0	0	0	0	0	0	1	0	0	0	0	1	0	0	0	0	c. I think they work to get rockfish to the bottom, but I only started using/carrying them because they are required when bottomfish/halibut fishing.	0	0	0	0	0	1	0	0	0	0	0	0
300	Complete	0	1	0	1	0	0	1	1	0	b. Open April through September, with restricted seasons for Lingcod and a few other species	0	0	0	1	0	0	1	1	0	0	0	0	1	1	0	1	0	0	0	0	1	0	0	0	0	c. I think they work to get rockfish to the bottom, but I only started using/carrying them because they are required when bottomfish/halibut fishing.	0	1	0	0	0	0	0	0	0	0	1	1
301	Complete	0	1	0	1	0	0	1	0	0	c. Open year-round, with restricted seasons for Lingcod and a few other species	0	0	0	0	1	0	1	1	0	0	0	0	1	0	1	1	0	0	0	0	0	1	0	0	0	b. I think they work to get rockfish to the bottom, and I used/carried them before they were required when bottomfish/halibut fishing.	0	1	0	1	0	0	1	0	1	0	1	1
303	Complete	1	0	1	1	1	1	1	0	0	d. Closed year-round for most species, but open June through September for Lingcod and Pacific Halibut	0	0	0	1	1	1	0	1	1	0	0	0	1	1	0	0	0	0	0	1	0	0	0	0	0	e. I donâ€™t think they work to get rockfish to the bottom, so I donâ€™t use/carry them.	1	0	0	0	0	0	0	0	1	0	0	0
306	Complete	1	1	1	1	1	1	1	1	0	f. I donâ€™t know	0	0	0	0	0	0	0	0	0	1	0	0	0	0	0	0	1	0	1	0	0	0	0	0	0	a. I hadnâ€™t heard about descending devices before this survey	1	0	1	1	0	0	0	0	0	0	1	1
307	Complete	0	0	0	1	0	0	1	0	0	f. I donâ€™t know	0	0	0	0	0	0	0	0	1	1	1	0	0	0	0	0	0	1	0	0	1	1	0	0	0	c. I think they work to get rockfish to the bottom, but I only started using/carrying them because they are required when bottomfish/halibut fishing.	0	0	0	0	0	0	1	0	1	0	1	0
310	Complete	0	0	0	0	0	0	0	0	1	f. I donâ€™t know	0	0	0	0	0	0	0	0	0	1	1	0	0	0	0	0	0	0	1	0	0	0	0	0	0	a. I hadnâ€™t heard about descending devices before this survey	1	0	0	0	0	0	0	0	0	0	1	1
313	Complete	0	1	0	1	0	0	1	0	0	f. I donâ€™t know	0	0	1	1	0	0	1	0	1	0	1	0	0	0	0	0	0	1	0	0	0	0	0	0	0	b. I think they work to get rockfish to the bottom, and I used/carried them before they were required when bottomfish/halibut fishing.	0	0	0	1	1	0	0	0	0	0	1	1
315	Complete	0	0	0	1	0	0	0	0	0	f. I donâ€™t know	0	0	0	0	0	0	1	0	1	0	0	0	1	0	0	1	0	0	0	0	1	1	0	0	0	b. I think they work to get rockfish to the bottom, and I used/carried them before they were required when bottomfish/halibut fishing.	1	1	0	0	0	0	1	0	0	0	1	0
317	Complete	0	1	0	1	0	0	1	0	0	c. Open year-round, with restricted seasons for Lingcod and a few other species	0	0	0	1	0	0	0	0	0	0	1	0	0	0	0	0	0	0	0	0	0	0	0	1	1	b. I think they work to get rockfish to the bottom, and I used/carried them before they were required when bottomfish/halibut fishing.	0	0	1	1	0	1	1	0	0	0	1	1
319	Complete	0	1	1	1	1	1	1	0	0	d. Closed year-round for most species, but open June through September for Lingcod and Pacific Halibut	0	1	0	1	0	0	1	1	0	0	0	0	1	1	0	1	0	0	0	0	0	1	0	0	0	c. I think they work to get rockfish to the bottom, but I only started using/carrying them because they are required when bottomfish/halibut fishing.	1	1	1	0	0	1	0	0	0	0	1	1
320	Complete	0	0	0	1	0	0	1	0	0	a. Open only May through August	0	0	0	0	1	0	1	1	0	0	0	0	1	0	0	1	0	0	0	0	0	1	0	0	0	b. I think they work to get rockfish to the bottom, and I used/carried them before they were required when bottomfish/halibut fishing.	1	1	1	0	0	0	1	0	1	0	1	1
321	Complete	0	0	0	1	0	0	1	0	0	d. Closed year-round for most species, but open June through September for Lingcod and Pacific Halibut	0	0	1	0	0	0	0	0	0	0	0	0	1	0	0	0	0	0	0	1	0	0	0	0	0	c. I think they work to get rockfish to the bottom, but I only started using/carrying them because they are required when bottomfish/halibut fishing.	0	0	0	1	0	0	0	0	0	0	1	0
325	Complete	0	0	0	0	0	0	0	0	1	b. Open April through September, with restricted seasons for Lingcod and a few other species	1	0	0	0	0	0	0	0	0	1	1	0	0	0	0	0	0	1	1	1	0	0	0	0	0	a. I hadnâ€™t heard about descending devices before this survey	0	0	1	0	1	1	0	0	0	0	1	1
326	Complete	0	1	0	1	0	0	1	1	0	NA	0	0	1	1	0	0	0	0	1	0	1	0	0	0	0	0	0	1	0	0	0	0	0	0	0	c. I think they work to get rockfish to the bottom, but I only started using/carrying them because they are required when bottomfish/halibut fishing.	1	1	0	1	0	0	1	0	1	0	1	1
327	Complete	1	1	1	1	1	0	1	0	0	f. I donâ€™t know	0	0	0	1	0	0	1	1	1	0	0	0	1	0	0	0	1	0	0	0	0	1	0	0	0	b. I think they work to get rockfish to the bottom, and I used/carried them before they were required when bottomfish/halibut fishing.	0	0	1	1	0	0	1	0	0	0	1	0
330	Complete	0	0	0	0	0	0	0	0	1	f. I donâ€™t know	0	0	0	0	1	0	0	0	0	1	0	0	1	0	0	0	0	0	1	0	0	0	0	0	0	a. I hadnâ€™t heard about descending devices before this survey	0	1	0	1	0	0	0	0	0	0	1	1
333	Complete	0	1	1	1	1	1	1	1	0	b. Open April through September, with restricted seasons for Lingcod and a few other species	0	0	0	1	1	0	1	1	1	0	0	0	1	0	0	0	0	0	1	0	0	0	0	0	0	c. I think they work to get rockfish to the bottom, but I only started using/carrying them because they are required when bottomfish/halibut fishing.	0	0	1	0	0	0	0	0	0	0	0	1
336	Complete	1	1	1	1	1	1	1	1	0	d. Closed year-round for most species, but open June through September for Lingcod and Pacific Halibut	0	0	0	0	1	0	0	0	0	0	0	0	1	0	0	0	0	1	1	1	0	0	0	0	0	a. I hadnâ€™t heard about descending devices before this survey	1	0	0	0	0	0	0	0	0	0	0	0
337	Complete	0	1	0	1	1	0	0	0	0	b. Open April through September, with restricted seasons for Lingcod and a few other species	0	0	0	0	1	0	1	1	1	0	0	0	0	0	0	1	0	0	0	0	0	1	0	0	0	d. I donâ€™t think they work to get rockfish to the bottom, and I only use/carry them because they are required when bottomfish/halibut fishing.	0	1	1	1	0	0	0	0	0	0	1	1
339	Complete	1	0	0	1	0	0	1	0	0	c. Open year-round, with restricted seasons for Lingcod and a few other species	0	0	0	0	1	0	0	0	0	0	0	0	1	0	0	0	0	0	1	0	0	0	0	0	0	a. I hadnâ€™t heard about descending devices before this survey	0	0	1	0	0	0	0	0	0	1	1	1
340	Complete	0	0	0	0	0	0	1	0	0	f. I donâ€™t know	0	0	0	1	0	0	0	0	0	0	0	0	1	0	0	0	0	1	0	0	0	0	0	0	0	a. I hadnâ€™t heard about descending devices before this survey	0	0	1	0	0	0	0	0	1	0	0	1
341	Complete	0	0	0	0	0	0	0	1	0	b. Open April through September, with restricted seasons for Lingcod and a few other species	0	0	0	1	0	0	0	0	0	0	0	0	1	0	0	0	0	1	0	0	0	0	0	0	0	NA	0	0	1	0	0	1	0	0	1	0	1	0
349	Complete	0	0	0	1	1	0	1	0	0	b. Open April through September, with restricted seasons for Lingcod and a few other species	0	0	0	0	1	0	0	1	0	0	1	0	0	0	0	0	0	0	0	0	1	0	0	0	0	c. I think they work to get rockfish to the bottom, but I only started using/carrying them because they are required when bottomfish/halibut fishing.	0	0	1	0	0	0	1	0	0	1	1	0
351	Complete	0	0	0	0	0	1	1	0	0	f. I donâ€™t know	0	0	0	0	1	0	1	1	0	0	0	0	0	0	0	1	0	0	0	0	0	1	0	0	0	c. I think they work to get rockfish to the bottom, but I only started using/carrying them because they are required when bottomfish/halibut fishing.	0	0	1	0	0	0	0	0	0	0	1	1
352	Complete	0	1	0	0	0	0	1	0	0	c. Open year-round, with restricted seasons for Lingcod and a few other species	0	0	1	0	0	0	0	1	0	0	0	0	1	0	0	1	0	0	0	0	0	1	0	0	0	b. I think they work to get rockfish to the bottom, and I used/carried them before they were required when bottomfish/halibut fishing.	0	0	1	0	0	0	0	0	1	0	0	0
353	Complete	0	0	0	1	1	0	1	0	0	b. Open April through September, with restricted seasons for Lingcod and a few other species	0	0	0	1	0	0	1	0	1	0	0	0	0	0	0	1	0	1	0	0	0	0	0	0	0	b. I think they work to get rockfish to the bottom, and I used/carried them before they were required when bottomfish/halibut fishing.	0	0	0	0	0	0	1	0	1	0	1	0
356	Complete	0	0	0	0	1	1	1	0	0	c. Open year-round, with restricted seasons for Lingcod and a few other species	0	0	0	0	1	0	0	1	0	0	0	0	1	1	0	1	0	0	0	0	0	1	0	0	0	c. I think they work to get rockfish to the bottom, but I only started using/carrying them because they are required when bottomfish/halibut fishing.	0	1	0	1	0	1	0	0	0	0	1	1
360	Complete	1	1	1	1	1	1	1	1	0	c. Open year-round, with restricted seasons for Lingcod and a few other species	0	0	0	0	1	0	0	0	0	0	0	0	0	0	0	1	0	0	0	0	0	1	0	0	0	c. I think they work to get rockfish to the bottom, but I only started using/carrying them because they are required when bottomfish/halibut fishing.	0	0	1	1	0	0	0	0	1	0	1	1
362	Complete	0	1	0	1	1	1	1	0	0	c. Open year-round, with restricted seasons for Lingcod and a few other species	0	0	1	1	1	1	0	1	0	0	0	0	1	0	0	0	0	0	0	0	0	1	0	0	0	a. I hadnâ€™t heard about descending devices before this survey	0	0	1	0	0	1	0	0	1	0	1	1
365	Complete	0	0	0	1	0	0	1	1	0	d. Closed year-round for most species, but open June through September for Lingcod and Pacific Halibut	0	0	0	0	1	0	0	0	0	0	0	1	1	1	0	0	0	0	1	0	0	0	0	0	0	a. I hadnâ€™t heard about descending devices before this survey	0	1	1	0	0	0	0	0	0	0	0	1
368	Complete	0	0	0	1	0	0	1	0	0	f. I donâ€™t know	0	0	0	0	1	0	1	1	0	0	0	0	0	1	0	0	1	0	0	1	0	0	0	0	0	b. I think they work to get rockfish to the bottom, and I used/carried them before they were required when bottomfish/halibut fishing.	0	0	0	1	0	0	0	0	0	0	1	1
371	Complete	0	0	0	1	1	0	1	0	0	c. Open year-round, with restricted seasons for Lingcod and a few other species	0	0	0	0	1	0	1	1	1	0	0	0	0	0	0	1	0	0	0	0	1	1	0	0	0	b. I think they work to get rockfish to the bottom, and I used/carried them before they were required when bottomfish/halibut fishing.	0	1	0	0	0	0	0	0	0	0	1	1
372	Complete	0	0	0	1	0	0	1	0	0	f. I donâ€™t know	0	0	0	1	0	0	0	1	0	1	0	0	0	0	0	1	0	0	0	0	0	1	0	0	0	c. I think they work to get rockfish to the bottom, but I only started using/carrying them because they are required when bottomfish/halibut fishing.	0	1	1	1	0	0	1	0	0	0	1	1
374	Complete	0	1	0	1	1	0	1	1	0	c. Open year-round, with restricted seasons for Lingcod and a few other species	0	0	1	0	0	0	0	1	0	0	0	0	1	0	0	1	0	0	0	0	0	0	0	1	0	c. I think they work to get rockfish to the bottom, but I only started using/carrying them because they are required when bottomfish/halibut fishing.	0	0	1	0	0	0	0	0	1	0	1	0
375	Complete	1	0	0	0	1	1	0	0	0	b. Open April through September, with restricted seasons for Lingcod and a few other species	0	1	0	0	0	0	0	0	1	0	0	0	1	1	0	0	0	1	0	0	0	0	0	0	0	c. I think they work to get rockfish to the bottom, but I only started using/carrying them because they are required when bottomfish/halibut fishing.	0	0	0	0	0	0	0	0	1	0	1	0
377	Complete	0	1	0	1	0	0	1	0	0	c. Open year-round, with restricted seasons for Lingcod and a few other species	0	0	1	1	0	0	1	1	0	0	0	0	0	0	0	1	0	0	0	0	0	1	0	0	0	b. I think they work to get rockfish to the bottom, and I used/carried them before they were required when bottomfish/halibut fishing.	0	0	1	1	0	0	1	0	0	0	1	1
378	Complete	0	0	0	1	0	0	1	0	0	a. Open only May through August	0	0	0	0	1	0	0	0	1	0	0	0	1	0	0	0	0	0	0	1	0	0	0	0	0	e. I donâ€™t think they work to get rockfish to the bottom, so I donâ€™t use/carry them.	0	0	0	1	0	0	0	0	0	0	1	1
379	Complete	0	0	0	0	0	0	0	0	1	a. Open only May through August	0	0	0	0	0	0	0	0	0	1	0	1	0	0	0	0	0	0	1	0	0	0	0	0	0	a. I hadnâ€™t heard about descending devices before this survey	1	0	0	0	0	0	0	0	0	0	0	0
384	Complete	0	0	0	0	0	0	0	0	1	c. Open year-round, with restricted seasons for Lingcod and a few other species	1	0	0	0	0	0	0	0	0	0	0	0	0	0	1	0	0	0	0	1	1	0	0	0	0	NA	0	1	0	0	0	0	0	0	0	0	0	0
385	Complete	0	1	0	1	0	1	0	1	0	b. Open April through September, with restricted seasons for Lingcod and a few other species	0	0	0	0	1	0	0	1	0	0	0	0	0	0	0	1	0	0	0	0	0	1	0	0	0	c. I think they work to get rockfish to the bottom, but I only started using/carrying them because they are required when bottomfish/halibut fishing.	0	0	1	0	0	0	0	0	0	0	1	0
386	Complete	0	1	0	1	0	0	1	0	0	c. Open year-round, with restricted seasons for Lingcod and a few other species	0	0	0	1	1	0	1	1	1	0	0	0	1	0	0	1	0	0	0	0	0	1	0	0	0	c. I think they work to get rockfish to the bottom, but I only started using/carrying them because they are required when bottomfish/halibut fishing.	0	1	0	0	0	0	0	0	1	0	1	1
387	Complete	0	0	0	1	1	1	0	0	0	c. Open year-round, with restricted seasons for Lingcod and a few other species	0	0	0	0	1	0	1	1	0	0	0	0	0	1	0	0	0	0	0	0	0	0	0	0	1	c. I think they work to get rockfish to the bottom, but I only started using/carrying them because they are required when bottomfish/halibut fishing.	0	0	0	0	0	0	0	0	0	1	0	1
388	Complete	1	0	0	0	0	1	1	1	0	d. Closed year-round for most species, but open June through September for Lingcod and Pacific Halibut	0	0	0	1	1	0	1	1	0	0	0	0	1	0	0	1	0	0	0	0	0	1	0	0	0	b. I think they work to get rockfish to the bottom, and I used/carried them before they were required when bottomfish/halibut fishing.	0	1	1	1	0	1	0	0	0	0	1	0
390	Complete	0	0	0	1	1	0	1	0	0	c. Open year-round, with restricted seasons for Lingcod and a few other species	0	0	1	0	0	0	1	0	1	0	0	0	1	0	0	1	0	0	0	0	1	1	0	0	0	b. I think they work to get rockfish to the bottom, and I used/carried them before they were required when bottomfish/halibut fishing.	0	0	1	0	0	0	1	0	0	0	1	1
391	Complete	0	0	0	0	0	0	1	0	0	c. Open year-round, with restricted seasons for Lingcod and a few other species	0	0	0	1	1	0	1	1	1	0	0	0	1	1	0	1	0	0	0	0	0	1	0	0	0	c. I think they work to get rockfish to the bottom, but I only started using/carrying them because they are required when bottomfish/halibut fishing.	0	1	1	1	0	1	1	0	0	1	1	1
393	Complete	1	1	1	1	1	1	1	1	0	d. Closed year-round for most species, but open June through September for Lingcod and Pacific Halibut	0	0	0	0	1	0	0	0	1	0	0	0	0	0	0	1	0	0	0	0	0	1	0	0	0	c. I think they work to get rockfish to the bottom, but I only started using/carrying them because they are required when bottomfish/halibut fishing.	1	0	0	1	0	0	1	0	1	0	1	1
394	Complete	0	1	0	0	0	0	1	0	0	d. Closed year-round for most species, but open June through September for Lingcod and Pacific Halibut	0	0	0	1	1	0	1	1	1	0	0	0	1	0	0	1	0	0	0	0	1	1	0	0	0	b. I think they work to get rockfish to the bottom, and I used/carried them before they were required when bottomfish/halibut fishing.	0	0	0	0	0	0	1	0	0	1	1	1
397	Complete	0	0	0	1	0	0	1	0	0	d. Closed year-round for most species, but open June through September for Lingcod and Pacific Halibut	0	0	0	0	1	0	0	0	0	0	0	0	0	0	0	1	0	0	0	0	0	1	1	0	0	b. I think they work to get rockfish to the bottom, and I used/carried them before they were required when bottomfish/halibut fishing.	1	1	1	1	0	1	1	0	0	0	1	1
400	Complete	0	1	1	1	1	1	1	1	0	d. Closed year-round for most species, but open June through September for Lingcod and Pacific Halibut	0	0	0	0	1	0	0	0	0	0	0	0	1	0	0	0	0	1	0	0	0	0	0	0	0	c. I think they work to get rockfish to the bottom, but I only started using/carrying them because they are required when bottomfish/halibut fishing.	1	1	1	1	0	0	0	0	0	0	1	1
401	Complete	0	0	0	0	0	0	0	0	1	d. Closed year-round for most species, but open June through September for Lingcod and Pacific Halibut	0	0	0	0	0	0	0	1	0	0	0	0	1	0	0	1	0	0	0	0	1	0	0	0	0	c. I think they work to get rockfish to the bottom, but I only started using/carrying them because they are required when bottomfish/halibut fishing.	0	0	0	0	0	0	0	0	1	0	0	1
402	Complete	0	0	0	1	0	0	1	0	0	c. Open year-round, with restricted seasons for Lingcod and a few other species	0	0	0	1	1	1	0	1	0	0	0	0	0	1	0	1	1	0	0	0	0	0	1	0	0	c. I think they work to get rockfish to the bottom, but I only started using/carrying them because they are required when bottomfish/halibut fishing.	0	1	1	0	0	0	0	0	0	0	0	1
403	Complete	0	1	0	1	0	0	1	1	0	d. Closed year-round for most species, but open June through September for Lingcod and Pacific Halibut	0	0	0	1	1	1	0	0	0	0	0	0	1	0	0	0	1	1	0	1	0	0	0	0	0	c. I think they work to get rockfish to the bottom, but I only started using/carrying them because they are required when bottomfish/halibut fishing.	1	1	1	0	0	1	1	0	0	0	1	1
405	Complete	0	0	0	0	0	0	1	0	0	c. Open year-round, with restricted seasons for Lingcod and a few other species	0	0	0	1	1	0	1	0	1	0	0	0	1	0	0	0	0	1	0	0	0	0	0	0	0	c. I think they work to get rockfish to the bottom, but I only started using/carrying them because they are required when bottomfish/halibut fishing.	1	1	1	0	0	0	0	0	1	0	1	1
407	Complete	0	1	0	1	1	1	1	1	0	b. Open April through September, with restricted seasons for Lingcod and a few other species	0	0	1	1	0	0	1	0	1	0	0	0	0	0	0	1	0	0	0	0	0	0	1	0	0	b. I think they work to get rockfish to the bottom, and I used/carried them before they were required when bottomfish/halibut fishing.	0	0	1	1	0	0	1	0	0	0	1	1
412	Complete	0	0	0	1	0	0	1	1	0	d. Closed year-round for most species, but open June through September for Lingcod and Pacific Halibut	0	0	1	0	0	0	1	1	1	0	0	0	0	0	0	1	0	0	0	0	1	0	0	0	0	b. I think they work to get rockfish to the bottom, and I used/carried them before they were required when bottomfish/halibut fishing.	1	1	1	1	0	1	1	0	1	0	1	1
414	Complete	0	1	0	1	1	1	1	0	0	b. Open April through September, with restricted seasons for Lingcod and a few other species	0	0	1	0	0	1	1	0	1	0	0	0	1	1	0	1	0	0	0	0	1	0	0	0	0	b. I think they work to get rockfish to the bottom, and I used/carried them before they were required when bottomfish/halibut fishing.	1	0	0	0	0	0	1	1	1	0	1	1
417	Complete	0	0	0	1	1	0	1	0	0	d. Closed year-round for most species, but open June through September for Lingcod and Pacific Halibut	0	0	0	0	1	0	0	0	0	0	0	0	0	0	0	1	0	0	0	0	1	0	0	0	0	c. I think they work to get rockfish to the bottom, but I only started using/carrying them because they are required when bottomfish/halibut fishing.	1	0	1	0	0	0	0	0	0	0	1	0
419	Complete	1	0	0	1	1	0	0	1	0	f. I donâ€™t know	0	0	0	0	0	0	0	0	0	1	0	0	1	0	0	0	0	1	0	0	0	0	0	0	0	a. I hadnâ€™t heard about descending devices before this survey	0	0	1	1	0	0	0	0	1	0	1	1
425	Complete	0	0	0	1	1	0	0	0	0	c. Open year-round, with restricted seasons for Lingcod and a few other species	0	0	0	0	1	0	1	1	0	0	0	0	1	0	0	0	0	0	0	0	0	1	0	0	0	c. I think they work to get rockfish to the bottom, but I only started using/carrying them because they are required when bottomfish/halibut fishing.	0	1	1	0	0	0	1	0	0	0	1	0
428	Complete	1	0	1	1	1	1	1	1	0	d. Closed year-round for most species, but open June through September for Lingcod and Pacific Halibut	0	0	0	0	1	0	0	0	0	0	0	0	1	0	0	0	0	1	0	1	0	0	0	0	0	NA	1	1	0	0	0	1	0	0	1	0	1	0
429	Complete	0	0	0	1	1	1	1	0	0	d. Closed year-round for most species, but open June through September for Lingcod and Pacific Halibut	0	0	0	1	0	0	0	0	1	0	0	0	0	0	0	1	0	0	0	0	0	0	1	0	0	c. I think they work to get rockfish to the bottom, but I only started using/carrying them because they are required when bottomfish/halibut fishing.	1	0	0	0	0	1	0	0	1	0	1	1
430	Complete	0	1	1	1	1	1	1	1	0	c. Open year-round, with restricted seasons for Lingcod and a few other species	0	0	1	0	1	0	1	1	0	0	0	0	1	1	0	1	0	0	0	0	0	1	0	0	0	c. I think they work to get rockfish to the bottom, but I only started using/carrying them because they are required when bottomfish/halibut fishing.	0	1	0	1	0	0	0	0	1	0	1	0
434	Complete	0	0	0	0	0	0	1	0	0	c. Open year-round, with restricted seasons for Lingcod and a few other species	0	0	0	0	1	1	1	1	1	0	0	0	1	1	0	1	0	0	0	0	1	0	0	0	0	b. I think they work to get rockfish to the bottom, and I used/carried them before they were required when bottomfish/halibut fishing.	0	1	1	0	0	0	0	0	1	0	1	1
435	Complete	0	0	0	0	1	0	1	1	0	c. Open year-round, with restricted seasons for Lingcod and a few other species	0	0	0	0	1	0	1	1	1	0	0	0	1	0	0	1	0	0	0	0	0	1	0	0	0	d. I donâ€™t think they work to get rockfish to the bottom, and I only use/carry them because they are required when bottomfish/halibut fishing.	0	0	0	1	0	0	0	0	0	0	0	1
437	Complete	0	0	0	1	1	1	1	0	0	d. Closed year-round for most species, but open June through September for Lingcod and Pacific Halibut	0	0	1	1	1	0	0	0	1	0	0	0	1	1	0	1	0	0	0	0	0	1	0	0	0	b. I think they work to get rockfish to the bottom, and I used/carried them before they were required when bottomfish/halibut fishing.	1	1	1	1	0	0	1	0	0	0	1	1
438	Complete	1	0	0	1	1	1	1	1	0	b. Open April through September, with restricted seasons for Lingcod and a few other species	0	0	0	0	1	0	0	0	0	0	0	0	0	0	0	1	0	0	0	0	1	0	0	0	0	b. I think they work to get rockfish to the bottom, and I used/carried them before they were required when bottomfish/halibut fishing.	0	0	1	0	0	0	0	0	0	0	1	1
439	Complete	1	1	0	0	0	0	0	0	0	b. Open April through September, with restricted seasons for Lingcod and a few other species	0	0	1	1	0	0	0	1	0	0	0	0	0	1	0	0	0	0	0	0	0	1	0	0	0	c. I think they work to get rockfish to the bottom, but I only started using/carrying them because they are required when bottomfish/halibut fishing.	1	0	1	1	0	1	0	0	0	0	1	0
442	Complete	1	0	0	1	0	1	0	1	0	e. Closed October through February, but open for all species March through September	0	0	0	0	1	0	0	0	0	0	0	0	1	0	0	0	0	0	0	0	1	0	0	0	0	a. I hadnâ€™t heard about descending devices before this survey	1	0	0	1	0	1	0	0	0	0	1	1
445	Complete	0	0	0	1	1	1	1	0	0	d. Closed year-round for most species, but open June through September for Lingcod and Pacific Halibut	0	0	0	1	0	1	1	1	0	0	0	0	1	0	0	1	0	0	0	0	1	1	0	0	0	c. I think they work to get rockfish to the bottom, but I only started using/carrying them because they are required when bottomfish/halibut fishing.	0	1	0	0	0	0	1	0	0	0	1	0
448	Complete	0	0	0	1	0	1	1	0	0	d. Closed year-round for most species, but open June through September for Lingcod and Pacific Halibut	0	0	0	1	1	0	1	1	0	0	0	0	1	0	0	0	0	1	0	0	0	0	0	0	0	NA	0	0	1	0	0	0	0	0	0	0	1	0
452	Complete	0	1	0	1	0	0	1	0	0	c. Open year-round, with restricted seasons for Lingcod and a few other species	0	0	0	0	1	0	1	1	0	0	1	0	0	0	0	0	0	0	0	0	0	1	0	0	0	c. I think they work to get rockfish to the bottom, but I only started using/carrying them because they are required when bottomfish/halibut fishing.	0	1	0	1	0	0	0	0	0	0	1	1
454	Complete	0	0	0	1	1	0	0	0	0	b. Open April through September, with restricted seasons for Lingcod and a few other species	0	0	1	1	0	1	1	0	1	0	0	0	1	1	0	0	0	1	0	1	0	0	0	0	0	b. I think they work to get rockfish to the bottom, and I used/carried them before they were required when bottomfish/halibut fishing.	0	0	1	0	0	1	1	0	0	0	1	1
457	Complete	0	0	0	1	0	0	1	0	0	c. Open year-round, with restricted seasons for Lingcod and a few other species	0	0	0	0	1	0	0	1	0	0	0	0	1	1	0	1	0	0	0	1	1	1	0	0	0	c. I think they work to get rockfish to the bottom, but I only started using/carrying them because they are required when bottomfish/halibut fishing.	0	1	0	1	0	1	0	0	1	0	0	1
459	Complete	0	0	0	0	0	0	1	0	0	c. Open year-round, with restricted seasons for Lingcod and a few other species	0	0	1	1	0	1	1	1	0	0	0	0	1	1	1	1	0	0	0	0	0	1	0	0	0	c. I think they work to get rockfish to the bottom, but I only started using/carrying them because they are required when bottomfish/halibut fishing.	0	0	0	1	0	1	1	0	1	0	0	1
460	Complete	0	0	0	0	0	0	1	0	0	f. I donâ€™t know	0	0	0	0	0	0	0	0	0	1	0	0	0	1	0	0	0	0	0	0	1	0	0	0	0	b. I think they work to get rockfish to the bottom, and I used/carried them before they were required when bottomfish/halibut fishing.	0	0	0	0	0	1	0	0	0	0	1	0
464	Complete	0	0	0	0	0	0	1	0	0	b. Open April through September, with restricted seasons for Lingcod and a few other species	0	0	0	1	0	0	0	1	0	1	0	0	0	0	0	1	0	0	0	0	1	0	0	0	0	c. I think they work to get rockfish to the bottom, but I only started using/carrying them because they are required when bottomfish/halibut fishing.	0	0	1	0	0	0	1	0	0	0	1	1
465	Complete	0	0	0	1	1	0	0	0	0	f. I donâ€™t know	0	0	0	0	0	0	0	0	1	0	1	0	0	0	0	0	0	1	0	0	0	0	0	0	0	b. I think they work to get rockfish to the bottom, and I used/carried them before they were required when bottomfish/halibut fishing.	0	0	1	1	0	1	1	0	0	0	1	1
466	Complete	1	0	1	1	1	1	1	0	0	d. Closed year-round for most species, but open June through September for Lingcod and Pacific Halibut	0	1	1	1	1	0	0	1	0	0	0	0	1	1	1	1	0	0	0	0	1	1	0	0	0	b. I think they work to get rockfish to the bottom, and I used/carried them before they were required when bottomfish/halibut fishing.	0	1	1	0	0	1	0	0	1	0	1	1
468	Complete	1	1	1	1	1	1	1	1	0	d. Closed year-round for most species, but open June through September for Lingcod and Pacific Halibut	0	0	0	0	1	0	1	1	1	0	0	0	1	0	0	1	0	0	0	0	0	1	1	0	0	b. I think they work to get rockfish to the bottom, and I used/carried them before they were required when bottomfish/halibut fishing.	0	1	0	0	0	1	0	0	0	0	0	0
469	Complete	1	0	0	0	0	0	1	0	0	c. Open year-round, with restricted seasons for Lingcod and a few other species	0	0	0	0	1	0	1	0	1	0	0	0	0	0	0	1	0	0	0	0	0	1	0	0	0	c. I think they work to get rockfish to the bottom, but I only started using/carrying them because they are required when bottomfish/halibut fishing.	0	0	1	0	0	0	0	0	0	0	0	1
470	Complete	0	0	0	1	0	0	1	0	0	b. Open April through September, with restricted seasons for Lingcod and a few other species	0	0	0	1	1	0	1	1	1	0	0	0	1	1	1	1	0	0	0	0	1	1	0	0	0	b. I think they work to get rockfish to the bottom, and I used/carried them before they were required when bottomfish/halibut fishing.	0	1	0	1	0	0	0	0	1	1	1	1
471	Complete	0	0	0	1	1	1	1	0	0	b. Open April through September, with restricted seasons for Lingcod and a few other species	0	0	1	0	0	0	1	0	1	0	0	0	0	0	0	1	0	0	0	0	0	1	0	0	0	c. I think they work to get rockfish to the bottom, but I only started using/carrying them because they are required when bottomfish/halibut fishing.	0	1	0	0	0	0	0	0	0	0	1	1
472	Complete	0	0	0	1	0	1	1	1	0	c. Open year-round, with restricted seasons for Lingcod and a few other species	0	0	0	0	1	0	0	1	1	0	0	0	1	0	0	1	0	0	0	0	0	1	0	0	0	d. I donâ€™t think they work to get rockfish to the bottom, and I only use/carry them because they are required when bottomfish/halibut fishing.	1	0	1	1	0	0	0	0	0	0	1	0
474	Complete	0	0	0	0	0	0	1	0	0	a. Open only May through August	0	0	1	0	1	0	1	1	0	0	0	0	1	1	0	1	0	0	0	0	1	0	0	0	0	c. I think they work to get rockfish to the bottom, but I only started using/carrying them because they are required when bottomfish/halibut fishing.	0	0	0	0	0	0	0	0	1	0	1	1
475	Complete	0	0	1	1	0	0	1	0	0	c. Open year-round, with restricted seasons for Lingcod and a few other species	0	0	0	1	1	0	0	1	1	0	0	0	1	0	0	0	0	0	0	1	0	0	0	0	0	d. I donâ€™t think they work to get rockfish to the bottom, and I only use/carry them because they are required when bottomfish/halibut fishing.	1	1	1	1	0	1	0	0	1	0	1	1
477	Complete	1	1	1	1	1	1	1	1	0	c. Open year-round, with restricted seasons for Lingcod and a few other species	0	0	0	0	1	0	0	1	0	0	0	0	0	0	0	0	1	0	0	0	0	0	0	0	0	NA	1	0	1	1	0	0	0	0	0	0	1	0
478	Complete	0	0	0	0	0	0	0	0	1	b. Open April through September, with restricted seasons for Lingcod and a few other species	1	0	0	0	0	0	0	0	0	0	0	0	0	1	0	0	0	0	1	0	0	0	0	0	0	a. I hadnâ€™t heard about descending devices before this survey	1	0	0	0	0	0	0	0	0	0	0	1
479	Complete	1	0	0	1	1	1	1	0	0	c. Open year-round, with restricted seasons for Lingcod and a few other species	0	0	0	0	1	0	1	1	0	0	0	0	1	0	0	1	0	0	0	0	0	1	0	0	0	c. I think they work to get rockfish to the bottom, but I only started using/carrying them because they are required when bottomfish/halibut fishing.	0	0	0	0	0	0	1	0	0	0	0	1
480	Complete	0	0	0	1	0	1	1	0	0	c. Open year-round, with restricted seasons for Lingcod and a few other species	0	1	0	1	0	0	0	1	0	0	0	0	1	0	0	0	0	0	0	0	0	0	1	0	0	c. I think they work to get rockfish to the bottom, but I only started using/carrying them because they are required when bottomfish/halibut fishing.	0	0	1	1	0	0	1	0	0	0	1	1
481	Complete	1	1	1	1	1	1	1	1	0	d. Closed year-round for most species, but open June through September for Lingcod and Pacific Halibut	0	0	1	1	1	0	1	1	0	0	0	0	1	1	0	1	0	0	0	0	1	1	0	0	0	b. I think they work to get rockfish to the bottom, and I used/carried them before they were required when bottomfish/halibut fishing.	1	1	0	0	0	0	1	0	0	0	1	0
482	Complete	0	0	0	0	1	0	1	1	0	f. I donâ€™t know	0	0	1	0	0	0	0	0	0	0	0	1	1	0	0	0	0	0	1	0	0	0	0	0	0	a. I hadnâ€™t heard about descending devices before this survey	1	0	1	0	0	1	0	0	1	0	1	1
483	Complete	0	0	0	1	0	0	1	1	0	b. Open April through September, with restricted seasons for Lingcod and a few other species	0	0	0	0	0	0	0	0	0	1	0	0	0	0	0	0	1	0	0	0	0	0	0	0	1	NA	0	0	1	0	0	1	0	0	1	0	1	1
487	Complete	0	1	1	1	1	1	1	1	0	b. Open April through September, with restricted seasons for Lingcod and a few other species	0	1	1	0	1	0	1	1	0	0	0	0	1	1	0	1	0	0	0	0	0	1	0	0	0	b. I think they work to get rockfish to the bottom, and I used/carried them before they were required when bottomfish/halibut fishing.	0	0	0	0	0	0	1	0	0	0	1	1
489	Complete	0	0	0	1	0	1	0	0	0	c. Open year-round, with restricted seasons for Lingcod and a few other species	0	0	0	0	1	0	1	0	1	0	0	0	0	0	1	1	0	0	0	0	1	1	0	0	0	e. I donâ€™t think they work to get rockfish to the bottom, so I donâ€™t use/carry them.	0	0	0	0	0	0	0	0	0	1	0	0
490	Complete	0	0	0	1	0	0	1	0	0	c. Open year-round, with restricted seasons for Lingcod and a few other species	0	0	0	0	1	0	1	1	1	0	0	0	0	1	0	0	0	0	0	0	0	0	0	0	1	b. I think they work to get rockfish to the bottom, and I used/carried them before they were required when bottomfish/halibut fishing.	0	0	0	1	0	0	1	0	1	0	1	1
492	Complete	0	0	0	0	1	1	1	0	0	c. Open year-round, with restricted seasons for Lingcod and a few other species	0	0	0	1	1	1	1	1	1	0	0	0	1	1	0	1	0	0	0	0	0	1	0	0	0	c. I think they work to get rockfish to the bottom, but I only started using/carrying them because they are required when bottomfish/halibut fishing.	0	1	1	1	0	0	0	0	1	0	1	1
493	Complete	0	0	0	1	0	0	1	0	0	f. I donâ€™t know	0	0	0	0	0	0	0	0	0	1	0	0	0	0	0	1	0	1	0	0	0	0	0	0	0	e. I donâ€™t think they work to get rockfish to the bottom, so I donâ€™t use/carry them.	0	1	1	1	1	1	0	0	1	0	1	1
498	Complete	0	0	0	1	0	0	1	0	0	b. Open April through September, with restricted seasons for Lingcod and a few other species	0	0	1	0	0	0	1	1	1	0	0	0	1	1	0	1	0	0	0	0	0	1	0	0	0	c. I think they work to get rockfish to the bottom, but I only started using/carrying them because they are required when bottomfish/halibut fishing.	0	1	0	1	0	1	1	0	0	0	1	1
499	Complete	0	0	0	1	0	0	1	0	0	d. Closed year-round for most species, but open June through September for Lingcod and Pacific Halibut	0	0	0	0	1	0	1	1	1	0	0	0	0	1	0	1	0	0	0	0	0	1	0	0	0	c. I think they work to get rockfish to the bottom, but I only started using/carrying them because they are required when bottomfish/halibut fishing.	0	0	0	1	0	0	1	0	0	0	1	1
500	Complete	0	0	0	1	0	0	1	0	0	d. Closed year-round for most species, but open June through September for Lingcod and Pacific Halibut	0	0	0	0	1	0	1	1	0	0	0	0	0	0	0	1	0	0	0	0	1	0	0	0	0	c. I think they work to get rockfish to the bottom, but I only started using/carrying them because they are required when bottomfish/halibut fishing.	0	0	0	0	0	0	1	0	0	0	0	0
502	Complete	0	1	0	1	0	0	1	0	0	a. Open only May through August	0	0	0	0	1	0	1	0	1	0	0	0	1	0	0	0	1	0	0	0	1	0	0	0	0	b. I think they work to get rockfish to the bottom, and I used/carried them before they were required when bottomfish/halibut fishing.	0	1	0	1	0	0	1	0	0	0	1	1
504	Complete	0	0	0	0	0	0	0	0	1	f. I donâ€™t know	0	0	0	1	0	0	0	0	0	0	0	0	0	1	0	1	0	0	0	0	1	0	0	0	0	b. I think they work to get rockfish to the bottom, and I used/carried them before they were required when bottomfish/halibut fishing.	0	0	0	0	0	0	0	0	1	0	1	0
506	Complete	0	0	0	1	0	0	0	0	0	d. Closed year-round for most species, but open June through September for Lingcod and Pacific Halibut	0	0	0	0	0	0	0	1	0	0	1	0	0	0	0	0	0	1	0	0	0	0	0	0	0	c. I think they work to get rockfish to the bottom, but I only started using/carrying them because they are required when bottomfish/halibut fishing.	1	0	0	0	0	0	0	0	0	0	1	1
507	Complete	0	0	0	0	0	1	1	0	0	e. Closed October through February, but open for all species March through September	0	0	0	1	0	0	0	1	0	0	0	0	1	0	0	1	0	0	0	0	1	0	1	0	0	b. I think they work to get rockfish to the bottom, and I used/carried them before they were required when bottomfish/halibut fishing.	1	1	1	1	0	0	0	0	0	0	0	1
508	Complete	0	1	0	1	0	0	1	1	0	c. Open year-round, with restricted seasons for Lingcod and a few other species	0	0	0	0	1	0	0	0	0	0	0	1	1	1	0	0	0	0	0	0	0	0	0	0	1	a. I hadnâ€™t heard about descending devices before this survey	0	0	1	0	1	1	0	0	0	1	1	1
518	Complete	1	0	1	1	1	1	1	1	0	d. Closed year-round for most species, but open June through September for Lingcod and Pacific Halibut	0	0	0	0	1	0	0	0	1	0	0	0	0	0	0	1	0	0	0	0	0	1	0	0	0	c. I think they work to get rockfish to the bottom, but I only started using/carrying them because they are required when bottomfish/halibut fishing.	0	1	1	1	0	0	0	0	0	0	1	1
522	Complete	1	1	1	1	1	1	1	1	0	NA	0	0	0	0	0	0	0	0	1	0	0	0	0	0	0	1	0	0	0	0	0	1	0	0	0	d. I donâ€™t think they work to get rockfish to the bottom, and I only use/carry them because they are required when bottomfish/halibut fishing.	0	0	0	0	0	0	0	0	0	1	1	0
523	Complete	0	1	1	1	1	1	1	1	0	a. Open only May through August	0	0	1	1	0	0	1	1	0	0	0	0	1	0	0	1	0	0	0	0	0	0	1	0	0	c. I think they work to get rockfish to the bottom, but I only started using/carrying them because they are required when bottomfish/halibut fishing.	1	0	0	0	0	0	0	0	1	0	1	1
524	Complete	1	1	1	1	1	1	1	1	0	b. Open April through September, with restricted seasons for Lingcod and a few other species	0	0	0	0	1	0	0	0	1	0	0	0	1	0	0	1	0	0	0	0	0	1	0	0	0	c. I think they work to get rockfish to the bottom, but I only started using/carrying them because they are required when bottomfish/halibut fishing.	0	0	1	1	0	0	1	0	0	0	1	0
525	Complete	1	1	1	1	1	1	1	1	0	f. I donâ€™t know	0	0	0	0	1	0	0	0	1	0	0	0	0	0	0	1	0	0	0	0	1	0	0	0	0	b. I think they work to get rockfish to the bottom, and I used/carried them before they were required when bottomfish/halibut fishing.	0	0	0	0	0	0	0	0	1	0	1	1
526	Complete	1	1	1	1	1	1	1	1	0	d. Closed year-round for most species, but open June through September for Lingcod and Pacific Halibut	0	0	1	1	0	0	0	1	1	0	0	0	0	0	0	0	1	0	0	0	0	1	0	0	0	c. I think they work to get rockfish to the bottom, but I only started using/carrying them because they are required when bottomfish/halibut fishing.	0	0	0	0	1	0	1	0	0	0	1	1
528	Complete	1	0	0	0	0	0	0	0	0	f. I donâ€™t know	0	0	0	0	0	0	0	0	0	1	1	0	0	0	0	0	0	1	0	0	0	0	0	0	0	a. I hadnâ€™t heard about descending devices before this survey	1	0	0	0	0	0	0	0	0	0	1	0
533	Complete	1	0	0	1	1	0	0	0	0	f. I donâ€™t know	0	0	0	0	0	0	0	0	1	0	1	0	0	0	0	0	0	1	0	0	0	0	0	0	0	a. I hadnâ€™t heard about descending devices before this survey	1	0	1	0	0	0	0	0	0	0	1	1
534	Complete	0	1	0	1	0	0	1	0	0	d. Closed year-round for most species, but open June through September for Lingcod and Pacific Halibut	0	1	1	1	1	0	1	1	1	0	0	0	0	1	1	1	0	0	0	0	1	0	0	0	0	d. I donâ€™t think they work to get rockfish to the bottom, and I only use/carry them because they are required when bottomfish/halibut fishing.	0	1	0	0	0	0	0	0	1	0	0	1
540	Complete	0	1	0	1	0	0	1	0	0	d. Closed year-round for most species, but open June through September for Lingcod and Pacific Halibut	0	0	0	0	1	0	1	1	0	0	0	0	1	1	0	1	0	0	0	0	0	1	0	0	0	c. I think they work to get rockfish to the bottom, but I only started using/carrying them because they are required when bottomfish/halibut fishing.	0	0	1	0	0	1	1	0	0	0	1	0
544	Complete	0	1	1	1	1	1	1	1	0	a. Open only May through August	0	0	0	1	1	0	1	1	1	0	0	0	1	0	0	1	0	0	0	0	1	1	0	1	0	c. I think they work to get rockfish to the bottom, but I only started using/carrying them because they are required when bottomfish/halibut fishing.	1	1	0	0	0	1	0	0	1	0	1	1
545	Complete	0	0	0	0	0	0	0	0	0	c. Open year-round, with restricted seasons for Lingcod and a few other species	0	0	0	0	0	0	0	0	0	1	0	0	0	1	0	0	0	1	1	1	0	0	0	0	0	a. I hadnâ€™t heard about descending devices before this survey	0	0	1	1	0	1	0	0	1	0	1	1
546	Complete	0	0	0	0	0	0	0	0	0	f. I donâ€™t know	0	0	0	0	0	0	0	0	0	1	0	0	0	0	0	0	1	0	1	0	0	0	0	0	0	a. I hadnâ€™t heard about descending devices before this survey	0	0	1	0	0	0	0	0	0	0	1	0
551	Complete	1	0	0	1	1	1	1	0	0	a. Open only May through August	0	0	0	1	1	1	1	1	0	0	0	0	1	1	0	1	0	0	0	0	0	1	0	0	0	c. I think they work to get rockfish to the bottom, but I only started using/carrying them because they are required when bottomfish/halibut fishing.	0	0	1	1	0	0	0	0	0	0	1	0
554	Complete	0	0	0	1	0	1	1	0	0	b. Open April through September, with restricted seasons for Lingcod and a few other species	0	0	1	1	0	0	0	1	0	0	0	0	1	0	0	0	0	1	0	0	0	0	0	0	0	c. I think they work to get rockfish to the bottom, but I only started using/carrying them because they are required when bottomfish/halibut fishing.	0	0	1	1	0	0	0	0	1	0	1	1
556	Complete	1	1	1	1	1	1	1	1	0	d. Closed year-round for most species, but open June through September for Lingcod and Pacific Halibut	0	0	0	1	1	0	0	0	1	0	0	0	1	0	0	1	0	0	0	0	0	0	1	0	0	c. I think they work to get rockfish to the bottom, but I only started using/carrying them because they are required when bottomfish/halibut fishing.	1	0	1	1	0	0	1	0	0	1	1	1
560	Complete	0	0	0	0	0	0	0	0	0	f. I donâ€™t know	0	0	0	0	1	0	0	0	0	1	0	0	0	1	0	0	0	0	1	0	0	0	0	0	0	a. I hadnâ€™t heard about descending devices before this survey	1	0	1	1	0	1	0	0	0	0	1	0
561	Complete	1	0	0	0	0	0	0	0	0	b. Open April through September, with restricted seasons for Lingcod and a few other species	0	1	0	0	0	0	0	0	0	0	0	0	1	0	0	0	0	1	0	1	0	0	0	0	0	a. I hadnâ€™t heard about descending devices before this survey	0	0	1	0	0	0	1	0	1	0	1	0
562	Complete	1	0	0	1	0	0	1	0	0	d. Closed year-round for most species, but open June through September for Lingcod and Pacific Halibut	0	0	0	0	1	1	1	1	1	0	0	0	0	0	0	1	0	1	0	0	0	0	0	0	0	c. I think they work to get rockfish to the bottom, but I only started using/carrying them because they are required when bottomfish/halibut fishing.	0	0	0	0	0	0	0	0	0	1	0	0
563	Complete	1	0	1	0	1	1	1	0	0	f. I donâ€™t know	0	0	0	0	0	0	0	0	0	1	0	0	0	1	0	0	0	0	1	1	0	0	0	0	0	a. I hadnâ€™t heard about descending devices before this survey	1	0	1	1	0	0	0	0	1	0	1	0
565	Complete	0	1	0	1	0	0	1	0	0	c. Open year-round, with restricted seasons for Lingcod and a few other species	0	0	0	0	1	0	1	0	1	0	0	0	0	0	0	1	0	0	0	0	0	1	0	0	0	b. I think they work to get rockfish to the bottom, and I used/carried them before they were required when bottomfish/halibut fishing.	0	0	1	0	0	0	1	0	1	0	1	0
566	Complete	0	1	0	1	0	0	1	0	0	c. Open year-round, with restricted seasons for Lingcod and a few other species	0	0	1	1	1	0	1	0	1	0	0	0	0	0	0	1	0	0	0	0	0	0	0	1	0	c. I think they work to get rockfish to the bottom, but I only started using/carrying them because they are required when bottomfish/halibut fishing.	0	0	1	1	0	0	1	0	1	0	1	1
568	Complete	1	1	1	1	1	1	1	1	0	c. Open year-round, with restricted seasons for Lingcod and a few other species	0	0	0	1	1	0	1	1	0	0	0	0	0	0	0	1	0	0	0	0	1	0	0	0	0	c. I think they work to get rockfish to the bottom, but I only started using/carrying them because they are required when bottomfish/halibut fishing.	0	0	1	0	0	0	1	0	1	0	0	1
571	Complete	1	1	1	1	1	1	1	1	0	d. Closed year-round for most species, but open June through September for Lingcod and Pacific Halibut	0	1	0	1	0	1	1	1	1	0	1	0	0	0	0	0	0	1	0	0	0	0	0	0	0	b. I think they work to get rockfish to the bottom, and I used/carried them before they were required when bottomfish/halibut fishing.	0	0	1	1	0	0	1	0	1	0	1	1
573	Complete	0	0	0	0	0	0	0	0	0	f. I donâ€™t know	0	0	0	0	1	0	0	0	1	0	0	0	0	0	0	1	0	0	0	0	0	0	0	1	0	b. I think they work to get rockfish to the bottom, and I used/carried them before they were required when bottomfish/halibut fishing.	1	0	0	1	0	1	0	0	0	0	1	0
574	Complete	0	1	0	1	0	0	1	0	0	f. I donâ€™t know	0	0	1	1	0	0	1	0	1	0	0	0	1	0	0	1	0	0	0	0	1	0	0	0	0	c. I think they work to get rockfish to the bottom, but I only started using/carrying them because they are required when bottomfish/halibut fishing.	0	0	0	0	0	0	0	0	1	0	0	0
575	Complete	1	1	1	1	1	1	1	1	0	c. Open year-round, with restricted seasons for Lingcod and a few other species	0	0	0	0	1	0	1	0	1	0	0	0	0	0	0	1	0	0	0	0	1	1	0	0	0	b. I think they work to get rockfish to the bottom, and I used/carried them before they were required when bottomfish/halibut fishing.	0	1	1	0	0	0	1	0	0	0	1	1
576	Complete	0	0	0	1	0	0	1	0	0	a. Open only May through August	0	0	0	1	0	0	0	0	0	0	0	0	0	0	0	1	0	0	0	0	1	0	1	0	0	b. I think they work to get rockfish to the bottom, and I used/carried them before they were required when bottomfish/halibut fishing.	0	1	0	0	0	0	0	0	1	0	1	0
578	Complete	0	0	0	0	0	0	0	0	1	a. Open only May through August	0	0	1	0	1	0	1	1	0	0	0	0	0	0	0	1	0	0	0	0	0	1	0	0	0	c. I think they work to get rockfish to the bottom, but I only started using/carrying them because they are required when bottomfish/halibut fishing.	0	0	0	0	0	0	0	0	0	1	0	0
579	Complete	0	0	0	1	1	1	1	0	0	a. Open only May through August	0	1	0	1	0	0	1	0	1	0	0	0	1	1	1	1	0	1	0	0	0	0	0	0	0	b. I think they work to get rockfish to the bottom, and I used/carried them before they were required when bottomfish/halibut fishing.	1	1	1	1	0	1	1	0	1	0	1	1
580	Complete	0	0	0	1	1	1	1	0	0	d. Closed year-round for most species, but open June through September for Lingcod and Pacific Halibut	0	0	0	0	1	0	1	1	0	0	0	0	1	0	0	0	0	1	0	0	0	0	0	0	0	c. I think they work to get rockfish to the bottom, but I only started using/carrying them because they are required when bottomfish/halibut fishing.	1	1	1	1	0	0	1	0	0	0	1	1
581	Complete	0	0	0	0	0	0	1	0	0	d. Closed year-round for most species, but open June through September for Lingcod and Pacific Halibut	0	0	0	0	1	0	0	0	1	0	0	0	0	0	1	0	0	0	0	0	0	1	0	0	0	d. I donâ€™t think they work to get rockfish to the bottom, and I only use/carry them because they are required when bottomfish/halibut fishing.	0	0	1	0	0	0	0	0	0	0	1	0
582	Complete	0	0	0	0	0	0	1	0	0	c. Open year-round, with restricted seasons for Lingcod and a few other species	0	0	0	1	0	1	0	0	1	0	0	0	1	0	0	0	0	0	0	0	1	0	0	0	0	b. I think they work to get rockfish to the bottom, and I used/carried them before they were required when bottomfish/halibut fishing.	0	1	1	0	0	0	0	0	1	0	1	1
583	Complete	0	1	0	1	0	0	1	0	0	d. Closed year-round for most species, but open June through September for Lingcod and Pacific Halibut	0	0	0	1	1	0	1	1	1	0	0	0	1	1	0	1	0	0	0	0	1	1	1	0	0	b. I think they work to get rockfish to the bottom, and I used/carried them before they were required when bottomfish/halibut fishing.	1	1	0	1	0	0	1	0	0	0	1	1
585	Complete	1	0	1	1	0	1	1	1	0	d. Closed year-round for most species, but open June through September for Lingcod and Pacific Halibut	0	0	0	0	1	0	0	1	1	0	1	0	0	0	0	0	0	1	0	0	0	0	0	0	0	c. I think they work to get rockfish to the bottom, but I only started using/carrying them because they are required when bottomfish/halibut fishing.	0	0	0	0	0	0	1	0	1	0	1	1
586	Complete	0	0	0	0	0	0	1	0	0	b. Open April through September, with restricted seasons for Lingcod and a few other species	0	0	1	0	0	0	0	0	0	0	0	0	0	0	0	1	0	0	0	0	0	1	0	0	0	b. I think they work to get rockfish to the bottom, and I used/carried them before they were required when bottomfish/halibut fishing.	0	0	1	0	0	0	0	0	0	0	1	0
587	Complete	0	0	0	1	1	0	1	0	0	f. I donâ€™t know	0	0	0	0	0	0	0	0	0	1	1	0	0	0	0	0	0	1	0	0	0	0	0	0	0	a. I hadnâ€™t heard about descending devices before this survey	1	0	0	0	0	0	0	0	0	0	1	1
592	Complete	0	1	0	1	0	0	1	0	0	b. Open April through September, with restricted seasons for Lingcod and a few other species	0	0	1	0	1	0	1	1	1	0	0	0	1	1	0	1	0	0	0	0	0	1	0	0	0	c. I think they work to get rockfish to the bottom, but I only started using/carrying them because they are required when bottomfish/halibut fishing.	1	1	1	0	0	1	1	0	0	0	0	1
594	Complete	0	0	0	0	1	1	1	0	0	c. Open year-round, with restricted seasons for Lingcod and a few other species	0	0	0	0	1	0	1	0	0	0	0	0	1	1	0	0	0	0	1	0	0	0	0	0	0	a. I hadnâ€™t heard about descending devices before this survey	0	1	0	0	0	0	0	0	1	0	0	0
595	Complete	0	0	0	0	0	0	1	0	0	f. I donâ€™t know	0	0	0	0	0	0	0	0	0	1	0	0	0	0	0	0	0	1	0	0	0	0	0	0	0	NA	0	0	0	1	0	0	0	0	0	0	0	0
596	Complete	1	1	1	1	1	1	1	1	0	d. Closed year-round for most species, but open June through September for Lingcod and Pacific Halibut	0	0	1	0	0	0	1	1	0	0	0	0	0	1	0	1	0	0	0	0	1	0	0	0	0	b. I think they work to get rockfish to the bottom, and I used/carried them before they were required when bottomfish/halibut fishing.	0	1	0	1	0	0	0	0	0	0	1	0
597	Complete	0	1	1	1	1	1	1	1	0	d. Closed year-round for most species, but open June through September for Lingcod and Pacific Halibut	0	0	0	1	0	0	1	1	1	0	0	0	1	0	0	0	0	0	0	0	0	0	0	0	0	c. I think they work to get rockfish to the bottom, but I only started using/carrying them because they are required when bottomfish/halibut fishing.	0	0	0	1	0	0	0	0	0	0	1	1
598	Complete	0	0	0	1	1	0	1	0	0	a. Open only May through August	0	0	0	0	0	0	0	0	0	1	0	0	1	0	0	0	0	0	0	1	0	0	0	0	0	e. I donâ€™t think they work to get rockfish to the bottom, so I donâ€™t use/carry them.	0	0	0	0	0	0	0	0	1	0	1	1
603	Complete	1	0	0	1	0	0	0	0	0	d. Closed year-round for most species, but open June through September for Lingcod and Pacific Halibut	0	0	1	0	1	0	0	0	0	0	0	0	1	0	0	0	0	0	1	0	0	0	0	0	0	a. I hadnâ€™t heard about descending devices before this survey	1	0	1	1	0	0	1	0	0	0	0	0
604	Complete	0	0	0	1	0	0	0	0	0	b. Open April through September, with restricted seasons for Lingcod and a few other species	0	1	0	1	0	0	0	0	0	0	1	0	0	0	0	0	0	1	1	1	0	0	0	0	0	a. I hadnâ€™t heard about descending devices before this survey	1	1	1	1	0	0	0	0	1	0	1	1
605	Complete	0	0	0	1	0	0	1	1	0	d. Closed year-round for most species, but open June through September for Lingcod and Pacific Halibut	0	0	0	1	0	0	1	0	1	0	0	0	0	0	0	1	0	1	0	0	0	1	0	0	0	c. I think they work to get rockfish to the bottom, but I only started using/carrying them because they are required when bottomfish/halibut fishing.	0	0	1	0	0	1	0	0	0	0	1	1
606	Complete	0	0	0	0	0	0	0	0	1	c. Open year-round, with restricted seasons for Lingcod and a few other species	0	0	1	1	0	0	1	1	1	0	0	0	0	1	0	0	1	0	0	0	0	1	0	0	0	c. I think they work to get rockfish to the bottom, but I only started using/carrying them because they are required when bottomfish/halibut fishing.	0	1	1	1	0	1	0	0	0	0	1	1
608	Complete	0	0	0	0	0	0	0	0	1	a. Open only May through August	0	1	0	0	0	0	1	1	1	0	0	0	0	1	0	1	0	0	0	0	1	0	0	0	0	b. I think they work to get rockfish to the bottom, and I used/carried them before they were required when bottomfish/halibut fishing.	1	0	0	0	0	0	1	0	0	0	1	1
609	Complete	0	0	0	1	0	0	1	1	0	c. Open year-round, with restricted seasons for Lingcod and a few other species	0	0	0	0	1	0	0	1	0	0	0	0	1	1	1	1	0	1	0	0	0	0	0	0	0	c. I think they work to get rockfish to the bottom, but I only started using/carrying them because they are required when bottomfish/halibut fishing.	0	1	1	1	0	1	1	0	1	0	1	1
611	Complete	0	0	0	1	0	0	1	0	0	d. Closed year-round for most species, but open June through September for Lingcod and Pacific Halibut	0	1	0	1	0	0	0	1	0	0	0	0	1	1	0	0	1	1	0	0	0	0	0	0	1	c. I think they work to get rockfish to the bottom, but I only started using/carrying them because they are required when bottomfish/halibut fishing.	1	1	0	0	0	0	1	0	1	1	1	1
613	Complete	0	0	0	0	0	0	1	0	0	c. Open year-round, with restricted seasons for Lingcod and a few other species	0	0	1	1	1	0	0	0	1	0	0	0	0	0	0	1	0	0	0	0	0	1	0	0	0	c. I think they work to get rockfish to the bottom, but I only started using/carrying them because they are required when bottomfish/halibut fishing.	0	1	0	0	0	1	0	0	1	0	1	0
614	Complete	1	1	0	0	0	0	0	0	0	f. I donâ€™t know	0	0	0	0	0	0	0	0	0	1	0	0	0	0	0	0	1	0	0	0	0	0	0	0	1	a. I hadnâ€™t heard about descending devices before this survey	0	0	0	1	0	0	0	0	0	0	1	0
615	Complete	1	0	0	1	0	0	1	0	0	d. Closed year-round for most species, but open June through September for Lingcod and Pacific Halibut	0	0	1	1	0	0	0	0	0	0	0	0	1	0	0	1	0	0	0	0	1	0	0	0	0	c. I think they work to get rockfish to the bottom, but I only started using/carrying them because they are required when bottomfish/halibut fishing.	1	0	1	1	0	1	0	0	0	0	1	1
616	Complete	0	0	0	0	0	0	0	0	1	b. Open April through September, with restricted seasons for Lingcod and a few other species	0	0	1	0	0	0	1	0	1	0	0	0	1	0	0	1	0	0	0	0	0	1	0	0	0	b. I think they work to get rockfish to the bottom, and I used/carried them before they were required when bottomfish/halibut fishing.	0	1	0	0	0	1	1	0	0	0	0	1
617	Complete	0	0	0	0	0	0	1	0	0	a. Open only May through August	0	0	0	0	1	0	0	1	1	0	0	0	0	0	0	1	0	0	0	0	0	1	0	0	0	c. I think they work to get rockfish to the bottom, but I only started using/carrying them because they are required when bottomfish/halibut fishing.	0	0	1	0	0	0	1	0	0	1	0	1
618	Complete	1	0	1	1	1	1	1	1	0	d. Closed year-round for most species, but open June through September for Lingcod and Pacific Halibut	0	0	0	0	0	0	0	0	0	1	0	0	0	0	0	1	0	1	0	0	0	0	0	0	0	c. I think they work to get rockfish to the bottom, but I only started using/carrying them because they are required when bottomfish/halibut fishing.	0	0	0	0	0	0	0	0	1	0	1	1
619	Complete	0	0	0	1	0	0	0	0	0	f. I donâ€™t know	0	0	0	0	0	0	0	0	0	1	0	0	0	1	0	0	0	0	1	0	0	0	0	0	0	a. I hadnâ€™t heard about descending devices before this survey	0	0	1	0	0	0	0	0	0	0	1	0
620	Complete	0	0	0	0	0	0	1	0	0	c. Open year-round, with restricted seasons for Lingcod and a few other species	0	0	0	0	0	0	0	0	0	1	0	0	0	0	0	0	0	1	0	1	0	0	0	0	0	c. I think they work to get rockfish to the bottom, but I only started using/carrying them because they are required when bottomfish/halibut fishing.	1	1	1	1	0	1	1	0	1	0	1	0
621	Complete	0	0	1	0	1	0	1	0	0	d. Closed year-round for most species, but open June through September for Lingcod and Pacific Halibut	0	0	0	0	1	0	0	1	1	0	0	0	0	0	0	1	0	0	0	0	0	1	0	0	0	d. I donâ€™t think they work to get rockfish to the bottom, and I only use/carry them because they are required when bottomfish/halibut fishing.	0	1	0	0	0	0	0	0	0	0	1	1
622	Complete	1	1	1	1	1	1	1	1	0	d. Closed year-round for most species, but open June through September for Lingcod and Pacific Halibut	0	0	1	1	0	0	1	0	1	0	0	0	0	1	0	1	0	0	0	0	0	1	0	0	0	b. I think they work to get rockfish to the bottom, and I used/carried them before they were required when bottomfish/halibut fishing.	0	1	0	0	0	1	0	0	1	0	1	0
627	Complete	0	0	1	1	0	0	1	1	0	f. I donâ€™t know	0	0	0	0	0	0	0	0	0	1	0	0	1	0	0	0	0	1	0	0	0	0	0	0	0	NA	1	1	0	0	0	0	0	0	0	0	0	1
628	Complete	0	0	0	1	1	0	1	0	0	d. Closed year-round for most species, but open June through September for Lingcod and Pacific Halibut	0	0	0	0	1	0	1	1	0	0	0	0	1	0	0	1	0	1	0	0	0	0	0	0	0	b. I think they work to get rockfish to the bottom, and I used/carried them before they were required when bottomfish/halibut fishing.	0	0	0	1	0	0	0	0	1	0	1	1
629	Complete	0	0	0	0	0	0	1	0	0	a. Open only May through August	0	1	0	1	0	0	1	1	0	0	0	0	1	1	0	1	0	0	0	0	0	1	0	0	0	c. I think they work to get rockfish to the bottom, but I only started using/carrying them because they are required when bottomfish/halibut fishing.	0	0	1	1	0	0	1	1	0	0	1	1
630	Complete	0	1	0	0	0	0	1	0	0	d. Closed year-round for most species, but open June through September for Lingcod and Pacific Halibut	0	1	0	0	0	0	0	1	0	0	0	0	1	1	1	1	0	0	0	0	1	0	0	0	0	c. I think they work to get rockfish to the bottom, but I only started using/carrying them because they are required when bottomfish/halibut fishing.	0	0	1	0	0	1	0	0	0	0	1	1
632	Complete	0	1	0	1	1	0	1	0	0	d. Closed year-round for most species, but open June through September for Lingcod and Pacific Halibut	0	0	0	0	1	0	0	1	0	0	0	0	0	0	0	1	0	0	0	0	0	1	0	0	0	c. I think they work to get rockfish to the bottom, but I only started using/carrying them because they are required when bottomfish/halibut fishing.	0	0	1	1	0	0	0	0	1	0	1	1
635	Complete	0	0	0	0	0	0	0	0	1	f. I donâ€™t know	0	0	0	0	0	0	0	0	0	1	0	0	1	0	0	0	0	0	1	0	0	0	0	0	0	a. I hadnâ€™t heard about descending devices before this survey	0	0	1	0	0	1	0	0	1	0	0	0
638	Complete	0	0	0	0	0	0	1	0	0	c. Open year-round, with restricted seasons for Lingcod and a few other species	0	0	1	0	1	0	1	0	1	0	0	0	1	1	0	1	0	0	0	0	0	1	0	0	0	c. I think they work to get rockfish to the bottom, but I only started using/carrying them because they are required when bottomfish/halibut fishing.	0	1	0	0	0	0	0	1	0	0	1	1
639	Complete	0	1	0	0	1	0	1	0	0	d. Closed year-round for most species, but open June through September for Lingcod and Pacific Halibut	0	0	0	0	1	0	0	0	0	0	1	0	0	0	0	0	0	1	0	0	0	0	0	0	0	c. I think they work to get rockfish to the bottom, but I only started using/carrying them because they are required when bottomfish/halibut fishing.	1	0	1	1	0	1	0	0	1	0	1	1
640	Complete	0	0	0	1	0	0	1	1	0	b. Open April through September, with restricted seasons for Lingcod and a few other species	0	0	0	1	0	0	0	0	0	0	0	0	0	0	0	1	0	0	0	0	1	1	1	0	0	c. I think they work to get rockfish to the bottom, but I only started using/carrying them because they are required when bottomfish/halibut fishing.	0	0	0	0	0	0	1	0	0	0	0	0
641	Complete	0	0	0	1	0	1	0	0	0	c. Open year-round, with restricted seasons for Lingcod and a few other species	0	0	0	0	0	0	0	0	0	1	0	0	1	0	0	0	0	1	0	0	0	0	0	0	0	a. I hadnâ€™t heard about descending devices before this survey	1	0	1	1	0	0	0	0	0	0	1	0
649	Complete	0	1	1	1	1	1	1	1	0	d. Closed year-round for most species, but open June through September for Lingcod and Pacific Halibut	0	0	1	1	1	0	0	0	0	0	0	0	1	0	0	0	0	1	0	0	0	0	0	0	0	a. I hadnâ€™t heard about descending devices before this survey	0	0	1	0	0	0	0	0	0	0	1	1
652	Complete	1	1	1	1	1	1	1	1	0	b. Open April through September, with restricted seasons for Lingcod and a few other species	0	0	1	0	0	0	0	0	0	0	0	0	1	0	0	0	0	0	1	0	0	0	0	0	0	a. I hadnâ€™t heard about descending devices before this survey	0	0	1	1	0	0	0	0	0	0	1	1
653	Complete	0	0	0	0	1	0	0	0	0	c. Open year-round, with restricted seasons for Lingcod and a few other species	0	0	1	0	0	0	0	0	1	0	0	0	1	0	0	1	0	0	0	0	1	0	0	0	0	c. I think they work to get rockfish to the bottom, but I only started using/carrying them because they are required when bottomfish/halibut fishing.	0	0	1	0	0	1	0	0	0	0	0	0
654	Complete	1	1	0	0	0	0	1	0	0	c. Open year-round, with restricted seasons for Lingcod and a few other species	0	0	0	1	1	0	0	1	0	0	0	0	1	1	1	1	0	0	0	0	0	0	1	0	0	c. I think they work to get rockfish to the bottom, but I only started using/carrying them because they are required when bottomfish/halibut fishing.	1	1	0	0	0	1	0	0	1	0	0	1
659	Complete	0	1	0	0	0	0	0	0	0	c. Open year-round, with restricted seasons for Lingcod and a few other species	0	0	0	0	1	0	1	0	1	0	0	0	0	0	0	1	0	0	0	0	0	1	0	0	0	c. I think they work to get rockfish to the bottom, but I only started using/carrying them because they are required when bottomfish/halibut fishing.	0	1	0	1	0	0	1	0	0	0	1	1
663	Complete	0	0	0	0	0	0	1	0	0	b. Open April through September, with restricted seasons for Lingcod and a few other species	0	0	0	1	1	0	1	1	1	0	0	0	1	1	0	1	0	0	0	0	1	0	0	0	0	b. I think they work to get rockfish to the bottom, and I used/carried them before they were required when bottomfish/halibut fishing.	1	1	1	1	0	0	1	0	0	0	1	1
665	Complete	0	0	1	1	0	1	1	0	0	d. Closed year-round for most species, but open June through September for Lingcod and Pacific Halibut	0	0	0	0	1	0	0	0	0	0	0	0	0	1	0	0	0	0	0	1	0	0	0	0	0	a. I hadnâ€™t heard about descending devices before this survey	0	0	0	0	0	0	0	0	0	0	1	1
666	Complete	0	0	1	0	1	1	1	0	0	d. Closed year-round for most species, but open June through September for Lingcod and Pacific Halibut	0	0	0	0	1	0	0	1	0	0	0	0	1	0	0	1	0	0	0	0	0	1	0	0	0	c. I think they work to get rockfish to the bottom, but I only started using/carrying them because they are required when bottomfish/halibut fishing.	0	1	0	0	0	1	0	0	0	0	0	1
668	Complete	0	0	0	1	0	0	1	0	0	c. Open year-round, with restricted seasons for Lingcod and a few other species	0	0	0	0	0	0	0	1	0	1	1	0	0	0	0	0	0	1	0	0	0	0	0	0	0	b. I think they work to get rockfish to the bottom, and I used/carried them before they were required when bottomfish/halibut fishing.	0	0	1	0	0	1	0	0	1	0	1	1
669	Complete	0	0	0	0	0	0	1	0	0	f. I donâ€™t know	0	0	0	0	0	0	0	0	0	1	0	0	1	0	0	0	0	1	0	1	0	0	0	0	0	e. I donâ€™t think they work to get rockfish to the bottom, so I donâ€™t use/carry them.	0	0	0	0	0	0	0	0	1	0	0	0
670	Complete	0	0	1	1	1	0	1	1	0	f. I donâ€™t know	0	0	1	1	0	0	0	1	1	0	0	0	1	1	1	1	0	0	0	0	0	0	0	1	0	b. I think they work to get rockfish to the bottom, and I used/carried them before they were required when bottomfish/halibut fishing.	1	1	1	1	0	1	1	1	1	0	1	0
675	Complete	1	1	1	0	1	1	1	0	0	d. Closed year-round for most species, but open June through September for Lingcod and Pacific Halibut	0	0	0	0	1	0	0	1	1	0	1	0	0	0	0	0	0	1	0	0	0	0	0	0	0	b. I think they work to get rockfish to the bottom, and I used/carried them before they were required when bottomfish/halibut fishing.	0	0	1	0	0	1	1	0	1	0	1	1
676	Complete	0	0	0	1	1	1	0	0	0	d. Closed year-round for most species, but open June through September for Lingcod and Pacific Halibut	0	0	0	0	1	0	0	0	0	0	0	0	0	0	0	1	0	0	0	0	0	1	0	0	0	c. I think they work to get rockfish to the bottom, but I only started using/carrying them because they are required when bottomfish/halibut fishing.	0	0	0	0	0	0	0	0	1	0	0	0
677	Complete	0	0	0	0	0	0	0	0	1	a. Open only May through August	0	1	0	0	0	0	0	0	0	0	0	0	1	1	0	0	0	0	1	1	0	0	0	0	0	a. I hadnâ€™t heard about descending devices before this survey	1	0	0	1	0	0	0	0	1	0	1	0
679	Complete	1	1	1	1	1	1	1	1	0	d. Closed year-round for most species, but open June through September for Lingcod and Pacific Halibut	0	0	0	0	1	0	0	0	1	0	0	0	0	1	0	1	0	1	0	0	0	0	0	0	0	c. I think they work to get rockfish to the bottom, but I only started using/carrying them because they are required when bottomfish/halibut fishing.	0	0	0	0	0	0	0	0	0	1	1	0
680	Complete	0	1	0	1	0	0	1	0	0	f. I donâ€™t know	0	0	0	0	1	0	0	0	1	0	0	0	0	0	0	1	0	0	0	0	1	0	1	0	0	c. I think they work to get rockfish to the bottom, but I only started using/carrying them because they are required when bottomfish/halibut fishing.	1	0	1	0	1	0	1	0	1	0	1	1
682	Complete	0	1	0	1	0	0	1	0	0	c. Open year-round, with restricted seasons for Lingcod and a few other species	0	0	0	0	1	0	1	1	0	0	0	0	1	1	0	1	0	0	0	0	0	1	0	0	0	b. I think they work to get rockfish to the bottom, and I used/carried them before they were required when bottomfish/halibut fishing.	1	1	1	0	0	1	1	0	0	0	0	1
683	Complete	0	0	0	1	0	1	0	0	0	a. Open only May through August	0	0	0	0	0	0	0	0	0	1	1	0	0	0	0	0	0	0	1	0	0	0	0	0	0	a. I hadnâ€™t heard about descending devices before this survey	1	1	0	1	0	0	0	0	0	0	1	0
686	Complete	1	0	1	1	1	1	1	0	0	e. Closed October through February, but open for all species March through September	0	0	0	0	1	1	1	1	0	0	1	0	0	0	0	0	0	0	0	0	0	1	0	0	0	c. I think they work to get rockfish to the bottom, but I only started using/carrying them because they are required when bottomfish/halibut fishing.	0	1	1	0	0	0	1	0	0	0	1	0
687	Complete	1	1	0	1	1	1	1	1	0	f. I donâ€™t know	0	0	0	1	0	0	0	0	1	1	0	0	0	0	1	0	0	0	0	1	0	0	0	0	0	a. I hadnâ€™t heard about descending devices before this survey	0	0	0	0	0	0	0	0	0	1	0	1
688	Complete	0	0	0	1	0	0	1	0	0	d. Closed year-round for most species, but open June through September for Lingcod and Pacific Halibut	0	0	0	0	1	0	0	0	0	0	0	0	1	0	0	0	0	1	0	0	0	0	0	0	0	c. I think they work to get rockfish to the bottom, but I only started using/carrying them because they are required when bottomfish/halibut fishing.	0	0	0	0	0	0	0	0	1	0	0	1
689	Complete	0	0	0	1	0	1	1	0	0	d. Closed year-round for most species, but open June through September for Lingcod and Pacific Halibut	0	0	0	0	1	0	0	0	1	0	0	0	1	0	0	1	0	0	0	0	0	1	0	0	0	c. I think they work to get rockfish to the bottom, but I only started using/carrying them because they are required when bottomfish/halibut fishing.	0	1	0	1	0	0	1	0	0	0	1	1
691	Complete	1	1	1	1	1	1	1	1	0	d. Closed year-round for most species, but open June through September for Lingcod and Pacific Halibut	0	0	0	0	1	0	0	0	0	0	1	0	0	0	0	0	0	0	0	1	0	0	0	0	0	a. I hadnâ€™t heard about descending devices before this survey	0	0	1	0	0	0	0	0	1	0	1	1
692	Complete	0	0	0	0	0	0	0	0	1	b. Open April through September, with restricted seasons for Lingcod and a few other species	0	0	0	0	1	0	0	0	0	0	0	0	1	1	0	1	0	0	0	0	0	1	0	0	0	d. I donâ€™t think they work to get rockfish to the bottom, and I only use/carry them because they are required when bottomfish/halibut fishing.	0	1	0	0	0	0	0	0	0	0	1	1
694	Complete	1	0	0	1	0	0	1	0	0	c. Open year-round, with restricted seasons for Lingcod and a few other species	0	0	0	0	1	0	0	1	0	0	0	0	1	0	0	1	0	0	0	0	0	1	0	0	0	c. I think they work to get rockfish to the bottom, but I only started using/carrying them because they are required when bottomfish/halibut fishing.	0	0	1	1	0	1	0	0	0	0	1	0
695	Complete	1	0	0	1	0	0	1	0	0	d. Closed year-round for most species, but open June through September for Lingcod and Pacific Halibut	0	0	0	1	0	0	0	0	0	1	1	0	0	0	0	0	0	1	0	0	0	0	0	0	0	a. I hadnâ€™t heard about descending devices before this survey	0	0	1	0	0	0	0	0	0	0	1	1
696	Complete	0	0	0	1	0	0	1	0	0	c. Open year-round, with restricted seasons for Lingcod and a few other species	0	0	0	0	1	0	0	1	1	0	0	0	0	1	0	0	1	0	0	0	0	1	0	0	0	b. I think they work to get rockfish to the bottom, and I used/carried them before they were required when bottomfish/halibut fishing.	0	0	1	1	0	0	0	0	0	0	1	1
699	Complete	0	0	0	0	0	0	1	0	0	b. Open April through September, with restricted seasons for Lingcod and a few other species	0	0	0	0	1	0	0	0	1	0	0	0	0	0	0	1	0	0	0	0	1	1	0	0	0	b. I think they work to get rockfish to the bottom, and I used/carried them before they were required when bottomfish/halibut fishing.	0	0	1	1	0	0	0	0	1	0	1	0
702	Complete	0	0	0	1	0	0	1	0	0	c. Open year-round, with restricted seasons for Lingcod and a few other species	0	0	0	1	0	0	0	1	0	0	1	0	0	0	0	0	0	1	0	0	1	0	0	0	0	c. I think they work to get rockfish to the bottom, but I only started using/carrying them because they are required when bottomfish/halibut fishing.	0	0	1	1	0	0	1	0	1	0	1	0
704	Complete	1	0	1	1	0	0	1	1	0	b. Open April through September, with restricted seasons for Lingcod and a few other species	0	0	0	1	1	0	1	1	1	0	0	0	0	0	0	1	0	0	0	0	0	0	1	0	0	c. I think they work to get rockfish to the bottom, but I only started using/carrying them because they are required when bottomfish/halibut fishing.	1	1	1	0	0	1	0	0	1	0	1	1
705	Complete	1	1	1	1	1	1	1	1	0	b. Open April through September, with restricted seasons for Lingcod and a few other species	0	0	0	1	1	0	1	1	1	0	0	0	1	1	0	1	0	0	0	0	0	1	0	0	0	c. I think they work to get rockfish to the bottom, but I only started using/carrying them because they are required when bottomfish/halibut fishing.	0	1	0	0	0	1	1	0	0	0	1	1
707	Complete	0	0	0	0	0	0	1	0	0	c. Open year-round, with restricted seasons for Lingcod and a few other species	0	0	0	0	1	0	0	0	0	0	0	0	1	1	0	0	0	1	0	1	0	0	0	0	0	c. I think they work to get rockfish to the bottom, but I only started using/carrying them because they are required when bottomfish/halibut fishing.	0	0	1	0	0	0	0	0	0	0	1	1
709	Complete	0	0	0	1	0	1	1	0	0	d. Closed year-round for most species, but open June through September for Lingcod and Pacific Halibut	0	0	0	0	1	0	0	1	0	0	0	0	1	0	0	1	0	0	0	0	0	1	0	0	0	c. I think they work to get rockfish to the bottom, but I only started using/carrying them because they are required when bottomfish/halibut fishing.	0	1	0	0	0	0	1	0	0	0	1	1
710	Complete	1	1	1	1	1	1	1	1	0	d. Closed year-round for most species, but open June through September for Lingcod and Pacific Halibut	0	0	0	0	0	0	1	0	0	0	0	0	1	0	0	1	0	0	0	0	0	1	0	0	0	c. I think they work to get rockfish to the bottom, but I only started using/carrying them because they are required when bottomfish/halibut fishing.	0	0	1	0	0	0	0	0	0	0	0	1
711	Complete	0	0	0	1	1	1	1	0	0	b. Open April through September, with restricted seasons for Lingcod and a few other species	0	0	0	0	1	0	0	0	1	0	0	0	1	0	0	1	0	0	0	0	0	1	0	0	0	c. I think they work to get rockfish to the bottom, but I only started using/carrying them because they are required when bottomfish/halibut fishing.	1	1	0	0	0	0	1	0	1	0	1	0
714	Complete	0	0	0	0	0	0	0	0	1	f. I donâ€™t know	0	0	0	0	0	0	0	0	0	1	0	0	0	0	0	0	0	0	1	0	0	0	0	0	0	a. I hadnâ€™t heard about descending devices before this survey	1	1	0	1	0	1	0	0	0	0	1	1
716	Complete	0	1	0	0	0	0	1	0	0	c. Open year-round, with restricted seasons for Lingcod and a few other species	0	0	0	0	1	0	1	1	0	0	0	0	0	0	0	1	0	0	0	0	1	1	0	0	0	b. I think they work to get rockfish to the bottom, and I used/carried them before they were required when bottomfish/halibut fishing.	1	1	1	0	1	0	1	0	1	0	1	0
718	Complete	0	0	0	1	0	0	1	0	0	c. Open year-round, with restricted seasons for Lingcod and a few other species	0	0	0	1	0	0	0	1	0	0	0	0	0	0	0	1	0	0	0	0	0	0	1	0	0	c. I think they work to get rockfish to the bottom, but I only started using/carrying them because they are required when bottomfish/halibut fishing.	1	1	1	1	1	1	1	0	1	0	1	1
721	Complete	1	0	0	0	0	0	1	0	0	d. Closed year-round for most species, but open June through September for Lingcod and Pacific Halibut	0	0	0	0	1	1	0	0	0	0	0	0	1	0	0	1	0	0	0	1	0	0	0	0	0	c. I think they work to get rockfish to the bottom, but I only started using/carrying them because they are required when bottomfish/halibut fishing.	1	1	1	0	0	1	1	1	0	0	1	0
722	Complete	0	0	0	1	0	0	0	0	0	f. I donâ€™t know	0	0	0	1	0	0	0	0	0	0	0	0	1	0	0	0	0	0	0	1	0	0	0	0	0	a. I hadnâ€™t heard about descending devices before this survey	0	1	1	1	0	1	1	0	1	0	1	1
723	Complete	0	1	0	1	1	0	1	0	0	a. Open only May through August	0	0	1	1	1	0	1	1	1	0	0	0	1	1	0	1	1	0	0	0	1	1	0	0	0	c. I think they work to get rockfish to the bottom, but I only started using/carrying them because they are required when bottomfish/halibut fishing.	0	1	0	1	0	0	0	0	1	0	1	1
725	Complete	1	1	1	1	1	1	1	1	0	d. Closed year-round for most species, but open June through September for Lingcod and Pacific Halibut	0	0	0	0	1	0	0	0	1	0	0	0	0	0	1	1	0	0	0	0	1	0	0	0	0	c. I think they work to get rockfish to the bottom, but I only started using/carrying them because they are required when bottomfish/halibut fishing.	0	1	0	0	0	0	0	0	0	0	1	0
728	Complete	1	0	0	1	1	0	1	1	0	c. Open year-round, with restricted seasons for Lingcod and a few other species	0	0	0	0	1	0	0	0	1	0	0	0	0	1	0	1	0	0	0	0	0	0	1	1	0	b. I think they work to get rockfish to the bottom, and I used/carried them before they were required when bottomfish/halibut fishing.	0	0	0	1	0	1	1	0	1	0	1	1
734	Complete	0	0	0	1	0	0	1	1	0	f. I donâ€™t know	0	0	1	1	0	0	1	0	1	0	0	0	0	0	0	1	0	0	0	0	0	1	0	0	0	c. I think they work to get rockfish to the bottom, but I only started using/carrying them because they are required when bottomfish/halibut fishing.	1	0	0	1	0	1	1	0	0	0	1	0
736	Complete	0	0	0	1	0	0	1	0	0	d. Closed year-round for most species, but open June through September for Lingcod and Pacific Halibut	0	0	0	0	1	0	0	0	0	0	0	0	0	0	0	1	0	0	0	0	0	0	0	0	1	NA	0	0	0	0	0	0	1	0	0	0	1	1
737	Complete	0	0	0	0	0	0	1	0	0	b. Open April through September, with restricted seasons for Lingcod and a few other species	0	0	0	1	0	0	0	0	0	1	0	0	0	1	1	1	0	0	0	1	0	0	0	0	0	b. I think they work to get rockfish to the bottom, and I used/carried them before they were required when bottomfish/halibut fishing.	0	0	0	0	0	0	0	0	0	1	1	1
739	Complete	1	0	0	1	1	1	1	0	0	d. Closed year-round for most species, but open June through September for Lingcod and Pacific Halibut	0	0	0	0	1	1	0	0	0	0	0	0	0	0	0	1	0	0	0	0	0	1	0	0	0	c. I think they work to get rockfish to the bottom, but I only started using/carrying them because they are required when bottomfish/halibut fishing.	0	0	0	0	0	0	1	0	0	0	1	1
744	Complete	0	1	1	1	1	0	1	0	0	c. Open year-round, with restricted seasons for Lingcod and a few other species	0	0	0	0	1	0	1	1	0	0	0	0	1	1	0	1	0	0	0	0	1	1	0	0	0	b. I think they work to get rockfish to the bottom, and I used/carried them before they were required when bottomfish/halibut fishing.	1	1	0	1	1	0	1	0	1	0	1	0
746	Complete	0	1	0	1	0	0	1	0	0	b. Open April through September, with restricted seasons for Lingcod and a few other species	0	0	1	0	0	0	1	1	1	0	0	0	0	0	0	1	0	0	0	0	0	1	0	0	0	b. I think they work to get rockfish to the bottom, and I used/carried them before they were required when bottomfish/halibut fishing.	0	0	0	0	1	0	0	0	0	0	1	1
749	Complete	0	0	0	0	0	0	0	0	1	d. Closed year-round for most species, but open June through September for Lingcod and Pacific Halibut	0	0	0	0	1	0	0	0	0	1	0	0	1	0	0	1	0	1	0	0	0	0	0	0	0	a. I hadnâ€™t heard about descending devices before this survey	0	0	0	0	0	0	0	0	0	0	0	0
750	Complete	0	0	1	1	1	0	1	0	0	d. Closed year-round for most species, but open June through September for Lingcod and Pacific Halibut	0	0	0	0	1	0	0	1	0	0	0	0	1	0	0	1	0	0	0	0	1	1	0	0	0	c. I think they work to get rockfish to the bottom, but I only started using/carrying them because they are required when bottomfish/halibut fishing.	0	0	1	0	0	1	0	0	1	0	0	1
751	Complete	0	1	0	0	0	0	0	0	0	a. Open only May through August	0	0	0	0	1	0	0	0	0	0	1	0	0	0	0	0	0	1	0	0	0	0	0	0	0	b. I think they work to get rockfish to the bottom, and I used/carried them before they were required when bottomfish/halibut fishing.	0	0	1	0	0	0	1	0	1	0	1	1
752	Complete	1	1	1	1	1	1	1	1	0	d. Closed year-round for most species, but open June through September for Lingcod and Pacific Halibut	0	0	1	1	1	0	0	0	1	0	0	0	1	0	0	1	1	0	0	0	1	0	0	0	0	d. I donâ€™t think they work to get rockfish to the bottom, and I only use/carry them because they are required when bottomfish/halibut fishing.	1	0	0	0	0	0	0	0	0	1	0	1
754	Complete	0	0	0	1	0	1	0	0	0	c. Open year-round, with restricted seasons for Lingcod and a few other species	0	0	0	0	1	0	1	0	1	0	0	0	1	1	0	0	0	0	0	0	1	0	0	0	0	b. I think they work to get rockfish to the bottom, and I used/carried them before they were required when bottomfish/halibut fishing.	0	1	1	1	0	0	0	0	0	0	1	0
755	Complete	0	1	1	1	1	1	1	1	0	c. Open year-round, with restricted seasons for Lingcod and a few other species	0	0	0	1	1	1	1	1	1	0	0	0	1	0	1	1	0	0	0	0	0	1	0	0	0	b. I think they work to get rockfish to the bottom, and I used/carried them before they were required when bottomfish/halibut fishing.	0	1	1	0	0	0	0	0	1	1	1	1
758	Complete	0	0	0	1	0	0	1	0	0	a. Open only May through August	0	0	0	1	1	0	1	1	1	0	0	0	1	0	0	1	0	0	0	0	0	1	0	0	0	c. I think they work to get rockfish to the bottom, but I only started using/carrying them because they are required when bottomfish/halibut fishing.	1	0	1	0	0	0	0	0	0	1	1	1
759	Complete	0	1	0	0	0	0	0	0	0	f. I donâ€™t know	0	0	0	0	0	0	0	0	1	0	0	0	0	0	0	1	0	0	0	0	0	1	0	0	0	b. I think they work to get rockfish to the bottom, and I used/carried them before they were required when bottomfish/halibut fishing.	0	1	0	0	0	1	0	0	0	0	1	0
761	Complete	1	0	1	1	1	1	1	1	0	d. Closed year-round for most species, but open June through September for Lingcod and Pacific Halibut	0	0	0	0	0	0	0	0	0	1	1	0	1	0	0	0	0	0	1	0	0	0	0	0	0	a. I hadnâ€™t heard about descending devices before this survey	1	0	1	1	0	1	1	1	1	0	1	1
764	Complete	0	1	0	1	0	0	1	0	0	c. Open year-round, with restricted seasons for Lingcod and a few other species	0	0	1	1	1	0	1	1	0	0	0	0	0	1	0	0	0	0	0	0	0	1	0	0	0	d. I donâ€™t think they work to get rockfish to the bottom, and I only use/carry them because they are required when bottomfish/halibut fishing.	0	0	0	1	1	0	0	0	1	1	1	1
765	Complete	0	0	0	1	0	0	1	0	0	c. Open year-round, with restricted seasons for Lingcod and a few other species	0	0	0	0	0	0	1	1	1	0	0	0	1	1	0	1	0	0	0	0	1	0	0	0	0	b. I think they work to get rockfish to the bottom, and I used/carried them before they were required when bottomfish/halibut fishing.	1	1	1	0	0	1	1	0	1	1	1	1
768	Complete	0	1	0	0	0	0	1	0	0	c. Open year-round, with restricted seasons for Lingcod and a few other species	0	0	0	1	1	1	1	1	0	0	0	0	1	1	0	1	0	1	0	0	0	0	0	0	0	b. I think they work to get rockfish to the bottom, and I used/carried them before they were required when bottomfish/halibut fishing.	0	1	0	0	0	1	1	0	1	0	1	1
769	Complete	0	0	0	0	0	0	1	0	0	b. Open April through September, with restricted seasons for Lingcod and a few other species	1	0	1	1	1	1	1	1	1	0	0	0	0	0	0	0	1	0	0	0	0	0	0	0	1	e. I donâ€™t think they work to get rockfish to the bottom, so I donâ€™t use/carry them.	0	1	0	0	0	0	0	0	0	0	0	1
770	Complete	0	1	0	1	0	0	1	0	0	f. I donâ€™t know	0	0	1	1	0	0	1	1	0	0	1	0	0	0	0	0	0	0	0	0	1	0	0	0	0	c. I think they work to get rockfish to the bottom, but I only started using/carrying them because they are required when bottomfish/halibut fishing.	0	0	1	1	0	0	0	0	0	0	1	1
771	Complete	0	1	0	1	0	0	1	1	0	c. Open year-round, with restricted seasons for Lingcod and a few other species	0	0	0	1	0	0	1	0	1	0	0	0	1	1	0	1	0	0	0	0	0	1	0	0	0	c. I think they work to get rockfish to the bottom, but I only started using/carrying them because they are required when bottomfish/halibut fishing.	0	1	1	1	0	0	0	0	0	0	1	1
772	Complete	0	0	0	0	0	0	1	1	0	b. Open April through September, with restricted seasons for Lingcod and a few other species	0	0	1	1	0	0	1	1	1	0	0	0	0	0	0	1	0	0	0	0	0	1	0	0	0	c. I think they work to get rockfish to the bottom, but I only started using/carrying them because they are required when bottomfish/halibut fishing.	0	0	1	0	0	0	0	0	0	0	1	1
775	Complete	0	1	1	1	0	0	1	1	0	c. Open year-round, with restricted seasons for Lingcod and a few other species	0	0	0	0	0	0	0	0	0	1	0	0	1	0	0	1	0	0	0	0	0	1	0	0	0	c. I think they work to get rockfish to the bottom, but I only started using/carrying them because they are required when bottomfish/halibut fishing.	0	1	1	1	0	0	0	0	0	0	1	1
780	Complete	0	0	0	1	1	0	0	0	0	c. Open year-round, with restricted seasons for Lingcod and a few other species	0	0	0	0	1	0	1	1	0	0	0	0	1	0	0	1	0	0	0	0	0	1	0	0	0	c. I think they work to get rockfish to the bottom, but I only started using/carrying them because they are required when bottomfish/halibut fishing.	0	0	0	0	0	0	0	0	1	0	0	1
782	Complete	0	1	0	1	0	0	1	0	0	f. I donâ€™t know	0	0	0	1	0	0	0	1	0	0	0	0	0	0	0	1	0	0	0	0	1	0	0	0	0	b. I think they work to get rockfish to the bottom, and I used/carried them before they were required when bottomfish/halibut fishing.	0	0	0	0	0	0	0	0	1	0	1	1
783	Complete	0	1	0	1	1	0	1	0	0	b. Open April through September, with restricted seasons for Lingcod and a few other species	0	0	0	0	1	0	1	0	1	0	1	0	0	0	0	0	0	0	0	0	0	1	0	0	0	c. I think they work to get rockfish to the bottom, but I only started using/carrying them because they are required when bottomfish/halibut fishing.	0	0	1	0	0	0	0	0	0	0	0	1
784	Complete	0	0	0	1	1	0	1	0	0	b. Open April through September, with restricted seasons for Lingcod and a few other species	0	0	0	0	1	0	0	1	0	0	0	0	1	0	0	0	0	1	0	0	0	0	0	0	0	b. I think they work to get rockfish to the bottom, and I used/carried them before they were required when bottomfish/halibut fishing.	1	1	1	1	1	1	0	0	0	0	1	0
785	Complete	0	0	0	0	0	0	1	0	0	d. Closed year-round for most species, but open June through September for Lingcod and Pacific Halibut	0	0	0	0	1	0	1	1	0	0	0	0	1	0	0	1	0	0	0	0	1	0	0	0	0	c. I think they work to get rockfish to the bottom, but I only started using/carrying them because they are required when bottomfish/halibut fishing.	0	0	1	1	0	0	1	0	0	0	1	0
786	Complete	0	1	0	0	0	0	1	0	0	c. Open year-round, with restricted seasons for Lingcod and a few other species	0	0	0	0	0	0	1	0	0	0	0	0	0	0	0	1	0	0	0	0	1	1	0	0	0	c. I think they work to get rockfish to the bottom, but I only started using/carrying them because they are required when bottomfish/halibut fishing.	1	1	0	1	0	0	0	0	1	0	0	1
789	Complete	1	0	1	1	0	1	1	0	0	d. Closed year-round for most species, but open June through September for Lingcod and Pacific Halibut	0	0	1	1	1	0	1	1	0	0	0	0	0	0	0	1	0	0	0	0	1	1	0	0	0	b. I think they work to get rockfish to the bottom, and I used/carried them before they were required when bottomfish/halibut fishing.	0	1	0	0	0	1	1	0	1	1	1	1
790	Complete	0	0	0	1	1	1	1	0	0	a. Open only May through August	0	0	1	1	0	0	1	0	1	0	0	0	0	0	0	1	0	0	0	0	1	1	1	0	0	b. I think they work to get rockfish to the bottom, and I used/carried them before they were required when bottomfish/halibut fishing.	1	0	1	0	0	1	0	1	1	0	1	1
791	Complete	1	1	1	1	1	1	1	1	0	f. I donâ€™t know	0	0	0	0	1	0	0	1	1	0	0	0	1	0	0	0	0	1	0	1	0	0	0	0	0	b. I think they work to get rockfish to the bottom, and I used/carried them before they were required when bottomfish/halibut fishing.	0	0	0	0	0	0	0	0	0	0	0	1
792	Complete	0	0	0	1	0	1	0	1	0	f. I donâ€™t know	0	0	0	0	0	0	0	0	0	1	1	0	0	0	0	0	0	1	1	1	0	0	0	0	0	a. I hadnâ€™t heard about descending devices before this survey	0	0	0	1	0	0	0	0	0	0	0	1
795	Complete	1	1	1	1	1	1	1	1	0	c. Open year-round, with restricted seasons for Lingcod and a few other species	0	0	0	0	0	0	0	0	0	1	0	0	0	1	0	0	0	0	1	0	0	0	0	0	0	e. I donâ€™t think they work to get rockfish to the bottom, so I donâ€™t use/carry them.	1	1	0	1	0	0	0	0	0	0	1	1
796	Complete	0	0	0	1	0	0	0	0	0	d. Closed year-round for most species, but open June through September for Lingcod and Pacific Halibut	0	0	0	0	1	0	1	1	0	0	0	0	0	0	0	1	0	0	0	0	0	1	0	0	0	c. I think they work to get rockfish to the bottom, but I only started using/carrying them because they are required when bottomfish/halibut fishing.	0	0	1	0	0	0	0	0	1	0	1	1
797	Complete	1	1	1	1	1	1	1	1	0	d. Closed year-round for most species, but open June through September for Lingcod and Pacific Halibut	0	0	0	1	1	0	1	0	1	0	1	0	0	0	0	0	0	0	0	0	0	1	0	0	0	c. I think they work to get rockfish to the bottom, but I only started using/carrying them because they are required when bottomfish/halibut fishing.	0	0	1	1	0	1	0	0	0	0	1	1
799	Complete	1	0	1	1	0	0	1	1	0	b. Open April through September, with restricted seasons for Lingcod and a few other species	0	0	0	0	1	0	0	0	1	0	0	0	0	0	0	1	0	1	0	0	0	0	0	0	0	b. I think they work to get rockfish to the bottom, and I used/carried them before they were required when bottomfish/halibut fishing.	0	0	0	0	0	0	1	0	1	0	1	0
803	Complete	0	0	0	1	0	0	1	0	0	f. I donâ€™t know	0	1	0	0	0	0	0	0	0	0	0	0	0	0	0	0	1	1	0	0	0	0	0	0	0	NA	0	0	0	0	0	0	0	0	0	1	1	0
805	Complete	0	1	0	1	0	0	1	0	0	d. Closed year-round for most species, but open June through September for Lingcod and Pacific Halibut	0	0	0	0	1	0	1	0	1	0	0	0	0	1	0	1	0	0	0	0	0	1	0	0	0	c. I think they work to get rockfish to the bottom, but I only started using/carrying them because they are required when bottomfish/halibut fishing.	0	1	1	1	0	1	0	0	0	0	1	1
808	Complete	0	0	0	1	0	0	1	0	0	d. Closed year-round for most species, but open June through September for Lingcod and Pacific Halibut	0	0	0	0	1	0	0	0	0	0	0	0	1	0	0	1	0	0	0	0	1	0	0	0	0	d. I donâ€™t think they work to get rockfish to the bottom, and I only use/carry them because they are required when bottomfish/halibut fishing.	0	0	1	1	0	0	1	0	1	0	1	1
809	Complete	1	0	0	1	0	0	1	0	0	f. I donâ€™t know	0	0	0	0	1	0	1	1	0	0	0	0	0	0	0	1	1	1	0	0	0	1	0	0	0	NA	0	0	0	0	0	0	0	0	0	0	1	0
810	Complete	0	0	0	0	0	0	1	0	0	b. Open April through September, with restricted seasons for Lingcod and a few other species	0	0	0	1	1	1	1	0	1	0	0	0	0	1	0	1	0	1	0	0	0	0	0	0	0	c. I think they work to get rockfish to the bottom, but I only started using/carrying them because they are required when bottomfish/halibut fishing.	1	1	0	1	0	0	0	0	0	0	1	1
811	Complete	1	0	0	0	0	0	1	0	0	c. Open year-round, with restricted seasons for Lingcod and a few other species	0	0	0	0	0	0	0	0	0	1	0	0	1	0	0	0	0	0	0	0	0	1	0	0	0	d. I donâ€™t think they work to get rockfish to the bottom, and I only use/carry them because they are required when bottomfish/halibut fishing.	0	1	0	0	1	0	0	0	0	0	0	0
813	Complete	0	1	0	1	0	0	1	0	0	c. Open year-round, with restricted seasons for Lingcod and a few other species	0	0	0	0	1	0	1	0	1	0	0	0	1	0	0	0	0	0	0	0	0	1	0	0	0	c. I think they work to get rockfish to the bottom, but I only started using/carrying them because they are required when bottomfish/halibut fishing.	0	0	0	0	0	0	0	0	1	0	0	0
814	Complete	0	1	0	1	0	0	1	0	0	f. I donâ€™t know	0	0	0	1	1	0	1	1	0	0	0	0	0	0	1	1	0	0	0	0	0	1	0	0	0	c. I think they work to get rockfish to the bottom, but I only started using/carrying them because they are required when bottomfish/halibut fishing.	1	1	1	0	0	0	0	0	1	0	1	1
817	Complete	0	0	0	1	0	0	1	0	0	c. Open year-round, with restricted seasons for Lingcod and a few other species	0	0	1	0	0	0	1	1	1	0	0	0	0	1	0	1	0	0	0	0	0	0	1	0	0	c. I think they work to get rockfish to the bottom, but I only started using/carrying them because they are required when bottomfish/halibut fishing.	0	0	0	0	0	0	1	0	1	0	1	1
818	Complete	1	0	0	1	1	0	0	1	0	c. Open year-round, with restricted seasons for Lingcod and a few other species	0	0	0	0	1	0	0	0	0	0	0	0	0	1	0	0	1	0	0	0	0	0	0	0	0	NA	1	1	0	0	0	1	0	0	0	1	1	1
820	Complete	0	1	0	1	0	0	1	0	0	f. I donâ€™t know	0	0	0	1	0	0	0	0	0	0	1	0	0	0	0	0	0	1	0	0	0	0	0	0	0	a. I hadnâ€™t heard about descending devices before this survey	1	1	0	0	0	0	0	0	0	0	1	1
821	Complete	0	1	1	1	1	1	1	1	0	b. Open April through September, with restricted seasons for Lingcod and a few other species	0	0	1	0	0	0	0	0	0	0	0	0	1	1	0	1	0	0	0	0	1	1	0	0	0	c. I think they work to get rockfish to the bottom, but I only started using/carrying them because they are required when bottomfish/halibut fishing.	0	0	0	0	0	1	1	0	0	0	1	0
825	Complete	1	1	1	1	1	1	1	1	0	c. Open year-round, with restricted seasons for Lingcod and a few other species	0	0	0	0	0	0	1	1	1	0	0	0	0	0	0	1	0	0	0	0	0	1	0	0	0	c. I think they work to get rockfish to the bottom, but I only started using/carrying them because they are required when bottomfish/halibut fishing.	0	1	1	0	0	0	1	0	0	0	1	1
830	Complete	0	0	0	1	0	0	0	0	0	c. Open year-round, with restricted seasons for Lingcod and a few other species	0	0	0	0	1	0	0	0	0	0	0	0	1	0	0	0	0	0	0	1	0	0	0	0	0	NA	1	1	1	1	0	1	1	0	0	0	1	1
832	Complete	0	1	0	0	0	0	1	0	0	c. Open year-round, with restricted seasons for Lingcod and a few other species	0	0	0	0	1	0	0	0	0	0	0	0	0	0	0	1	0	1	0	1	0	0	0	0	0	NA	0	0	1	0	0	0	1	0	0	0	0	0
833	Complete	1	1	0	1	0	0	1	1	0	e. Closed October through February, but open for all species March through September	1	0	0	0	0	0	0	0	0	0	0	0	1	0	0	0	0	0	0	1	0	0	0	0	0	a. I hadnâ€™t heard about descending devices before this survey	1	0	0	0	0	0	0	0	1	0	1	1
834	Complete	0	0	0	1	0	0	1	1	0	f. I donâ€™t know	0	0	1	1	0	0	0	0	0	0	0	0	1	0	0	0	0	0	1	0	0	0	0	0	0	a. I hadnâ€™t heard about descending devices before this survey	0	0	1	1	0	1	0	0	1	0	1	1
839	Complete	1	1	1	1	1	1	1	1	0	a. Open only May through August	0	0	0	1	1	0	1	1	0	0	0	0	0	0	0	1	0	0	0	0	1	0	0	0	0	b. I think they work to get rockfish to the bottom, and I used/carried them before they were required when bottomfish/halibut fishing.	0	0	0	1	0	0	0	0	0	0	0	1
840	Complete	0	1	0	0	0	0	1	0	0	b. Open April through September, with restricted seasons for Lingcod and a few other species	0	0	1	1	0	0	0	0	1	0	1	0	0	0	0	0	0	1	0	0	0	0	0	0	0	b. I think they work to get rockfish to the bottom, and I used/carried them before they were required when bottomfish/halibut fishing.	0	0	1	1	0	0	0	0	0	1	1	0
843	Complete	0	1	0	1	1	0	0	0	0	d. Closed year-round for most species, but open June through September for Lingcod and Pacific Halibut	0	0	0	0	1	0	1	1	0	0	0	0	0	1	0	0	0	0	0	0	1	0	0	0	0	c. I think they work to get rockfish to the bottom, but I only started using/carrying them because they are required when bottomfish/halibut fishing.	0	0	1	1	0	1	0	0	1	0	1	1
844	Complete	0	0	0	1	0	1	1	0	0	d. Closed year-round for most species, but open June through September for Lingcod and Pacific Halibut	0	0	0	1	1	0	0	1	0	0	0	0	0	0	0	0	0	0	0	0	0	0	0	0	0	b. I think they work to get rockfish to the bottom, and I used/carried them before they were required when bottomfish/halibut fishing.	0	0	1	0	0	0	0	0	1	0	1	0
847	Complete	0	1	0	1	0	0	1	0	0	f. I donâ€™t know	0	0	1	1	0	0	1	1	0	0	0	0	0	1	0	1	0	0	0	0	0	1	0	0	0	b. I think they work to get rockfish to the bottom, and I used/carried them before they were required when bottomfish/halibut fishing.	1	1	1	1	0	1	1	0	1	0	1	0
849	Complete	0	1	1	1	1	1	1	1	0	a. Open only May through August	0	0	0	1	0	0	0	1	1	0	0	0	0	0	0	1	0	0	0	0	1	0	0	0	0	d. I donâ€™t think they work to get rockfish to the bottom, and I only use/carry them because they are required when bottomfish/halibut fishing.	1	0	0	0	0	0	0	1	0	0	0	0
850	Complete	0	0	0	1	1	0	1	0	0	f. I donâ€™t know	0	0	0	0	0	0	0	1	0	0	0	0	0	1	0	0	0	1	0	0	0	0	0	0	0	c. I think they work to get rockfish to the bottom, but I only started using/carrying them because they are required when bottomfish/halibut fishing.	0	0	1	0	0	0	0	0	0	0	1	1
853	Complete	1	1	1	1	1	1	1	1	0	c. Open year-round, with restricted seasons for Lingcod and a few other species	0	0	0	0	1	0	1	1	0	0	0	0	1	0	0	0	0	0	0	0	1	0	0	0	0	c. I think they work to get rockfish to the bottom, but I only started using/carrying them because they are required when bottomfish/halibut fishing.	1	1	0	1	0	0	0	0	0	0	0	0
855	Complete	0	0	0	1	0	0	1	0	0	d. Closed year-round for most species, but open June through September for Lingcod and Pacific Halibut	0	0	1	1	1	0	0	0	1	0	0	0	1	0	0	1	0	0	0	0	1	1	0	0	0	b. I think they work to get rockfish to the bottom, and I used/carried them before they were required when bottomfish/halibut fishing.	0	1	1	0	0	0	1	0	0	0	1	1
856	Complete	1	0	0	1	0	1	1	1	0	d. Closed year-round for most species, but open June through September for Lingcod and Pacific Halibut	0	0	0	0	1	0	1	0	1	0	0	0	1	0	0	1	0	0	0	0	0	1	0	0	0	c. I think they work to get rockfish to the bottom, but I only started using/carrying them because they are required when bottomfish/halibut fishing.	1	1	1	0	0	0	0	0	0	0	1	1
857	Complete	1	1	1	1	1	1	1	1	0	c. Open year-round, with restricted seasons for Lingcod and a few other species	0	0	0	0	1	0	1	1	0	0	0	0	0	0	1	1	0	0	0	0	1	0	0	0	0	b. I think they work to get rockfish to the bottom, and I used/carried them before they were required when bottomfish/halibut fishing.	0	0	0	1	0	0	0	0	0	0	0	0
858	Complete	0	1	0	1	0	0	1	0	0	c. Open year-round, with restricted seasons for Lingcod and a few other species	0	0	1	1	0	0	1	0	1	0	0	0	1	1	0	1	0	0	0	0	1	0	0	0	1	b. I think they work to get rockfish to the bottom, and I used/carried them before they were required when bottomfish/halibut fishing.	0	0	0	1	0	0	1	1	0	0	1	1
859	Complete	0	1	0	0	0	0	1	0	0	c. Open year-round, with restricted seasons for Lingcod and a few other species	0	0	1	1	1	0	1	0	1	0	0	0	1	0	0	1	0	0	0	0	0	1	0	0	0	b. I think they work to get rockfish to the bottom, and I used/carried them before they were required when bottomfish/halibut fishing.	0	1	1	1	0	0	1	0	1	0	1	1
860	Complete	1	0	1	1	1	1	1	0	0	d. Closed year-round for most species, but open June through September for Lingcod and Pacific Halibut	0	0	0	0	1	0	1	0	0	0	0	0	1	0	0	0	0	1	0	0	0	0	0	0	0	a. I hadnâ€™t heard about descending devices before this survey	0	1	0	0	1	0	0	0	0	0	0	0
861	Complete	0	0	0	0	0	0	0	0	1	f. I donâ€™t know	0	0	0	0	0	0	0	0	0	1	1	0	0	0	0	0	0	1	0	0	0	0	0	0	1	a. I hadnâ€™t heard about descending devices before this survey	1	0	0	0	0	0	0	0	0	0	0	1
862	Complete	0	1	0	0	0	0	1	0	0	d. Closed year-round for most species, but open June through September for Lingcod and Pacific Halibut	0	1	0	1	0	0	1	1	0	0	0	0	1	0	0	1	0	0	0	0	1	1	0	0	0	b. I think they work to get rockfish to the bottom, and I used/carried them before they were required when bottomfish/halibut fishing.	0	0	1	0	0	0	0	0	0	0	1	0
863	Complete	1	1	1	1	1	1	1	1	0	b. Open April through September, with restricted seasons for Lingcod and a few other species	0	0	1	0	0	0	1	1	0	0	0	0	0	0	0	1	0	0	0	0	1	0	0	0	0	b. I think they work to get rockfish to the bottom, and I used/carried them before they were required when bottomfish/halibut fishing.	0	1	0	0	0	0	1	0	0	0	1	0
865	Complete	1	0	0	0	0	0	0	0	0	b. Open April through September, with restricted seasons for Lingcod and a few other species	0	0	0	0	0	0	0	0	0	1	0	0	0	1	0	0	0	0	0	0	0	1	0	0	0	d. I donâ€™t think they work to get rockfish to the bottom, and I only use/carry them because they are required when bottomfish/halibut fishing.	1	0	0	0	0	0	0	0	0	0	1	0
866	Complete	0	0	0	0	0	0	1	0	0	d. Closed year-round for most species, but open June through September for Lingcod and Pacific Halibut	0	0	1	1	1	0	0	1	0	0	0	0	0	0	0	1	0	0	0	0	0	1	0	0	0	c. I think they work to get rockfish to the bottom, but I only started using/carrying them because they are required when bottomfish/halibut fishing.	0	0	0	0	0	0	1	0	0	0	0	1
867	Complete	1	1	1	1	1	1	1	0	0	b. Open April through September, with restricted seasons for Lingcod and a few other species	0	0	0	0	1	0	1	1	1	0	0	0	0	0	0	0	1	0	0	0	0	1	0	0	0	c. I think they work to get rockfish to the bottom, but I only started using/carrying them because they are required when bottomfish/halibut fishing.	0	0	0	0	0	0	0	0	1	0	0	0
870	Complete	0	0	0	0	0	0	1	0	0	d. Closed year-round for most species, but open June through September for Lingcod and Pacific Halibut	0	0	0	0	1	0	0	0	0	0	0	0	0	0	0	1	0	0	0	0	1	1	0	0	0	c. I think they work to get rockfish to the bottom, but I only started using/carrying them because they are required when bottomfish/halibut fishing.	0	0	1	0	0	0	0	0	0	1	1	0
872	Complete	0	0	0	1	0	0	1	0	0	c. Open year-round, with restricted seasons for Lingcod and a few other species	0	0	0	1	1	1	0	1	0	0	0	0	1	0	0	0	0	1	0	1	0	0	0	0	0	a. I hadnâ€™t heard about descending devices before this survey	0	0	1	0	0	0	0	0	0	0	1	1
873	Complete	0	0	0	1	0	0	1	0	0	d. Closed year-round for most species, but open June through September for Lingcod and Pacific Halibut	0	0	0	1	1	1	0	0	1	0	0	0	0	0	0	1	0	0	0	0	1	0	0	0	0	b. I think they work to get rockfish to the bottom, and I used/carried them before they were required when bottomfish/halibut fishing.	1	0	1	0	0	0	0	0	1	0	1	1
874	Complete	0	1	0	0	1	0	1	0	0	d. Closed year-round for most species, but open June through September for Lingcod and Pacific Halibut	0	0	0	1	1	1	1	1	0	0	0	0	1	1	0	1	0	0	0	0	0	1	0	0	0	d. I donâ€™t think they work to get rockfish to the bottom, and I only use/carry them because they are required when bottomfish/halibut fishing.	0	0	0	0	0	1	1	0	1	0	1	0
875	Complete	0	0	0	1	0	0	1	0	0	d. Closed year-round for most species, but open June through September for Lingcod and Pacific Halibut	0	0	0	0	1	0	1	1	1	0	0	0	0	0	0	1	0	1	0	0	0	0	0	0	0	b. I think they work to get rockfish to the bottom, and I used/carried them before they were required when bottomfish/halibut fishing.	0	0	1	0	0	0	0	0	0	0	1	1
876	Complete	1	0	1	1	1	0	1	0	0	f. I donâ€™t know	0	0	0	0	0	0	0	0	0	1	0	0	0	1	0	0	0	0	0	1	0	0	0	0	0	a. I hadnâ€™t heard about descending devices before this survey	1	1	0	0	0	0	0	0	1	0	1	0
877	Complete	0	1	0	1	0	0	1	0	0	d. Closed year-round for most species, but open June through September for Lingcod and Pacific Halibut	0	0	1	1	0	0	1	1	0	0	0	0	1	0	0	1	0	0	0	0	0	0	1	0	0	c. I think they work to get rockfish to the bottom, but I only started using/carrying them because they are required when bottomfish/halibut fishing.	0	1	1	0	0	0	1	0	1	0	1	1
878	Complete	0	0	0	0	0	0	0	0	1	f. I donâ€™t know	0	0	0	0	0	0	0	0	0	1	1	0	0	0	0	0	0	0	1	0	0	0	0	0	0	a. I hadnâ€™t heard about descending devices before this survey	1	0	0	0	0	0	0	0	0	0	0	0
879	Complete	0	1	0	1	0	0	1	0	0	NA	0	0	0	0	1	0	1	1	0	0	0	0	0	0	0	0	0	0	0	0	1	0	0	0	0	b. I think they work to get rockfish to the bottom, and I used/carried them before they were required when bottomfish/halibut fishing.	0	1	1	0	0	0	0	0	1	0	1	1
883	Complete	0	0	0	1	0	0	1	1	0	c. Open year-round, with restricted seasons for Lingcod and a few other species	0	0	0	1	0	1	1	0	1	0	0	0	1	0	0	1	0	0	0	0	0	1	0	0	0	b. I think they work to get rockfish to the bottom, and I used/carried them before they were required when bottomfish/halibut fishing.	0	1	0	0	0	1	0	0	1	0	0	0
885	Complete	0	0	0	1	1	1	1	0	0	f. I donâ€™t know	0	0	0	1	0	0	0	1	0	1	0	0	0	0	0	1	1	1	0	0	0	0	0	0	1	b. I think they work to get rockfish to the bottom, and I used/carried them before they were required when bottomfish/halibut fishing.	1	1	1	1	0	0	0	0	0	1	1	1
886	Complete	0	0	0	0	1	1	1	0	0	d. Closed year-round for most species, but open June through September for Lingcod and Pacific Halibut	0	0	1	0	0	0	1	0	1	0	0	0	1	0	0	1	0	0	0	0	1	1	0	0	0	c. I think they work to get rockfish to the bottom, but I only started using/carrying them because they are required when bottomfish/halibut fishing.	0	0	0	0	0	0	1	0	0	0	1	1
887	Complete	0	0	0	0	1	1	1	0	0	d. Closed year-round for most species, but open June through September for Lingcod and Pacific Halibut	0	0	0	0	0	0	1	1	0	0	1	0	0	0	0	0	0	0	0	0	0	1	0	0	0	c. I think they work to get rockfish to the bottom, but I only started using/carrying them because they are required when bottomfish/halibut fishing.	0	0	0	0	0	0	1	0	0	0	1	0
890	Complete	0	0	0	0	0	0	1	0	0	c. Open year-round, with restricted seasons for Lingcod and a few other species	0	0	0	0	1	0	1	1	0	1	0	0	0	1	0	1	0	0	0	0	0	1	0	0	0	c. I think they work to get rockfish to the bottom, but I only started using/carrying them because they are required when bottomfish/halibut fishing.	1	1	1	0	0	0	1	0	0	0	1	1
892	Complete	0	0	0	1	0	1	1	0	0	f. I donâ€™t know	0	0	0	0	1	0	0	0	0	0	0	0	1	0	0	0	0	1	0	1	0	0	0	0	0	a. I hadnâ€™t heard about descending devices before this survey	0	0	1	0	0	0	0	0	1	0	0	1
893	Complete	1	0	0	1	0	1	1	1	0	d. Closed year-round for most species, but open June through September for Lingcod and Pacific Halibut	0	1	0	0	0	0	0	0	0	0	0	0	1	1	0	0	0	0	1	0	0	0	0	0	0	a. I hadnâ€™t heard about descending devices before this survey	1	1	0	0	0	1	1	0	0	0	1	1
894	Complete	1	0	0	0	0	0	0	0	0	f. I donâ€™t know	0	0	0	0	0	0	0	0	0	1	0	0	1	0	0	0	0	0	0	1	0	0	0	0	0	a. I hadnâ€™t heard about descending devices before this survey	0	0	1	1	0	0	0	0	0	0	1	1
898	Complete	1	0	1	1	0	0	1	1	0	f. I donâ€™t know	0	0	0	1	1	1	0	1	1	0	0	0	0	0	0	1	0	0	0	0	0	1	0	0	0	b. I think they work to get rockfish to the bottom, and I used/carried them before they were required when bottomfish/halibut fishing.	0	0	1	1	0	0	0	0	0	0	1	1
899	Complete	0	0	0	1	0	0	1	0	0	f. I donâ€™t know	0	0	1	1	0	0	0	0	0	0	0	0	0	1	0	1	0	0	0	0	0	1	0	0	0	c. I think they work to get rockfish to the bottom, but I only started using/carrying them because they are required when bottomfish/halibut fishing.	0	0	0	0	0	0	0	0	0	0	1	1
901	Complete	1	1	1	1	1	1	1	1	0	c. Open year-round, with restricted seasons for Lingcod and a few other species	0	0	0	0	1	0	0	0	0	0	0	0	0	0	0	1	0	0	0	0	0	1	0	0	0	c. I think they work to get rockfish to the bottom, but I only started using/carrying them because they are required when bottomfish/halibut fishing.	1	1	1	0	0	0	1	0	0	0	0	0
902	Complete	1	0	1	1	1	1	1	1	0	c. Open year-round, with restricted seasons for Lingcod and a few other species	0	0	0	1	1	0	1	1	1	0	0	0	0	1	0	1	0	0	0	0	0	1	0	0	0	c. I think they work to get rockfish to the bottom, but I only started using/carrying them because they are required when bottomfish/halibut fishing.	0	1	0	1	0	0	1	0	0	0	0	0
904	Complete	0	0	0	1	0	0	1	0	0	d. Closed year-round for most species, but open June through September for Lingcod and Pacific Halibut	0	0	0	0	1	0	1	0	1	0	0	0	0	1	0	1	0	0	0	0	0	1	0	0	0	c. I think they work to get rockfish to the bottom, but I only started using/carrying them because they are required when bottomfish/halibut fishing.	1	0	1	1	0	1	0	0	0	0	1	1
906	Complete	0	1	0	0	0	0	0	0	0	d. Closed year-round for most species, but open June through September for Lingcod and Pacific Halibut	0	0	0	0	1	0	0	0	0	0	0	0	1	1	1	0	0	1	0	0	0	0	0	0	0	a. I hadnâ€™t heard about descending devices before this survey	0	0	1	1	0	0	1	0	1	0	1	1
907	Complete	0	0	0	0	0	0	1	0	0	c. Open year-round, with restricted seasons for Lingcod and a few other species	0	0	0	0	1	0	1	1	0	0	0	0	1	1	0	1	0	0	0	0	1	1	0	0	0	c. I think they work to get rockfish to the bottom, but I only started using/carrying them because they are required when bottomfish/halibut fishing.	0	1	1	0	0	0	1	0	0	0	1	1
909	Complete	1	1	1	1	1	1	1	1	0	f. I donâ€™t know	0	0	0	1	1	0	1	1	1	0	0	0	0	1	0	0	0	0	0	0	0	1	0	0	0	c. I think they work to get rockfish to the bottom, but I only started using/carrying them because they are required when bottomfish/halibut fishing.	0	1	0	0	0	0	0	0	0	0	1	1
914	Complete	1	1	1	1	1	1	1	1	0	b. Open April through September, with restricted seasons for Lingcod and a few other species	0	0	0	0	1	0	0	1	0	0	0	0	0	0	0	0	1	0	0	1	0	0	0	0	0	c. I think they work to get rockfish to the bottom, but I only started using/carrying them because they are required when bottomfish/halibut fishing.	1	1	1	0	0	0	0	0	0	0	1	1
915	Complete	0	1	0	1	0	0	1	0	0	d. Closed year-round for most species, but open June through September for Lingcod and Pacific Halibut	0	0	1	0	0	0	0	0	0	0	0	0	1	0	0	0	0	0	0	0	0	0	1	0	0	c. I think they work to get rockfish to the bottom, but I only started using/carrying them because they are required when bottomfish/halibut fishing.	0	1	1	1	0	0	0	0	0	0	1	1
916	Complete	0	1	0	1	0	0	1	0	0	b. Open April through September, with restricted seasons for Lingcod and a few other species	0	0	0	1	1	0	1	1	1	0	0	0	0	0	0	0	1	0	0	0	0	1	0	0	0	b. I think they work to get rockfish to the bottom, and I used/carried them before they were required when bottomfish/halibut fishing.	0	0	1	0	0	1	1	0	0	1	0	1
917	Complete	0	0	0	1	1	0	1	1	0	b. Open April through September, with restricted seasons for Lingcod and a few other species	0	0	0	1	1	1	1	1	1	0	0	0	1	1	0	0	0	1	0	0	0	0	0	0	0	c. I think they work to get rockfish to the bottom, but I only started using/carrying them because they are required when bottomfish/halibut fishing.	1	1	1	0	0	1	0	0	1	0	1	1
921	Complete	0	0	0	1	0	0	1	0	0	c. Open year-round, with restricted seasons for Lingcod and a few other species	0	0	0	1	1	0	1	1	1	0	0	0	1	1	1	1	0	0	0	0	1	1	0	0	0	c. I think they work to get rockfish to the bottom, but I only started using/carrying them because they are required when bottomfish/halibut fishing.	1	0	1	0	0	0	0	0	0	1	1	1
923	Complete	0	1	1	1	1	1	1	1	0	f. I donâ€™t know	0	0	0	0	1	0	1	1	0	0	0	0	0	0	0	1	0	0	0	0	1	1	0	0	0	c. I think they work to get rockfish to the bottom, but I only started using/carrying them because they are required when bottomfish/halibut fishing.	0	0	0	0	0	0	1	0	0	0	1	1
925	Complete	0	0	0	0	0	0	1	0	0	b. Open April through September, with restricted seasons for Lingcod and a few other species	0	0	0	0	1	0	1	1	0	0	0	0	1	1	0	1	0	0	0	0	0	1	0	0	0	b. I think they work to get rockfish to the bottom, and I used/carried them before they were required when bottomfish/halibut fishing.	0	0	0	0	0	0	0	0	0	1	1	1
926	Complete	0	0	0	1	0	0	1	0	0	d. Closed year-round for most species, but open June through September for Lingcod and Pacific Halibut	0	0	0	0	1	0	0	0	1	0	0	0	0	0	0	1	0	0	0	0	1	0	0	0	0	c. I think they work to get rockfish to the bottom, but I only started using/carrying them because they are required when bottomfish/halibut fishing.	0	0	0	0	0	1	0	0	0	0	0	0
927	Complete	0	1	0	1	0	0	1	0	0	f. I donâ€™t know	0	0	0	1	0	0	0	0	0	0	1	0	0	0	0	0	0	1	0	0	0	0	0	0	0	a. I hadnâ€™t heard about descending devices before this survey	0	0	1	0	0	0	0	0	0	0	1	1
928	Complete	1	0	0	1	0	1	1	0	0	c. Open year-round, with restricted seasons for Lingcod and a few other species	0	1	0	0	0	0	0	0	0	0	0	0	1	0	0	0	0	1	0	0	0	0	0	0	0	a. I hadnâ€™t heard about descending devices before this survey	0	0	1	1	0	1	0	0	0	0	1	1
930	Complete	0	0	0	1	0	0	1	0	0	f. I donâ€™t know	0	0	0	0	1	0	0	0	1	0	0	0	0	0	0	1	0	0	0	0	0	1	0	0	0	c. I think they work to get rockfish to the bottom, but I only started using/carrying them because they are required when bottomfish/halibut fishing.	0	0	1	1	0	0	0	0	0	0	0	1
934	Complete	0	0	0	1	1	0	1	0	0	f. I donâ€™t know	0	0	0	1	0	1	0	0	1	0	0	0	1	0	1	1	0	0	0	0	0	1	0	0	0	b. I think they work to get rockfish to the bottom, and I used/carried them before they were required when bottomfish/halibut fishing.	1	0	1	0	0	0	0	0	0	0	1	1
935	Complete	0	0	0	0	0	0	0	0	1	f. I donâ€™t know	0	0	0	0	0	0	0	0	0	1	0	0	0	0	0	0	0	0	1	1	0	0	0	0	0	a. I hadnâ€™t heard about descending devices before this survey	0	0	0	0	0	0	0	0	0	0	1	0
936	Complete	0	0	0	1	0	1	1	0	0	f. I donâ€™t know	0	0	0	0	0	0	0	0	0	1	0	0	0	0	0	1	0	0	0	0	1	0	0	0	0	b. I think they work to get rockfish to the bottom, and I used/carried them before they were required when bottomfish/halibut fishing.	0	0	1	0	0	0	1	0	0	0	1	1
937	Complete	0	0	0	1	0	0	1	0	0	f. I donâ€™t know	0	0	0	0	0	0	0	0	0	1	0	0	1	1	1	0	0	0	0	0	0	1	0	0	0	c. I think they work to get rockfish to the bottom, but I only started using/carrying them because they are required when bottomfish/halibut fishing.	1	0	1	0	0	1	0	0	0	0	1	0
938	Complete	0	1	1	1	1	1	1	1	0	NA	0	0	0	0	1	0	0	0	0	0	0	0	1	0	0	0	0	0	1	1	0	0	0	0	0	a. I hadnâ€™t heard about descending devices before this survey	0	0	1	0	0	0	0	0	0	0	1	1
940	Complete	0	0	0	0	0	0	0	0	1	c. Open year-round, with restricted seasons for Lingcod and a few other species	0	0	0	0	1	1	1	1	1	0	1	0	0	0	0	0	0	0	0	0	0	1	0	0	0	c. I think they work to get rockfish to the bottom, but I only started using/carrying them because they are required when bottomfish/halibut fishing.	0	0	1	0	0	0	1	0	1	0	1	0
941	Complete	0	0	0	0	0	0	1	0	0	f. I donâ€™t know	0	0	0	0	0	0	0	0	0	1	0	0	0	1	0	0	0	0	0	1	0	0	0	0	0	c. I think they work to get rockfish to the bottom, but I only started using/carrying them because they are required when bottomfish/halibut fishing.	0	0	0	0	0	1	0	0	0	0	1	1
942	Complete	0	0	0	1	0	0	1	0	0	c. Open year-round, with restricted seasons for Lingcod and a few other species	0	0	1	1	0	0	1	0	1	0	0	0	0	0	0	1	0	0	0	0	0	1	0	0	0	b. I think they work to get rockfish to the bottom, and I used/carried them before they were required when bottomfish/halibut fishing.	0	0	1	1	0	1	0	0	0	0	1	1
943	Complete	0	0	0	1	0	0	1	1	0	f. I donâ€™t know	0	0	0	0	0	0	0	0	0	1	0	0	1	0	0	0	0	1	1	0	0	0	0	0	0	a. I hadnâ€™t heard about descending devices before this survey	0	0	0	0	0	0	1	0	0	0	0	0
944	Complete	0	1	0	1	0	0	1	0	0	c. Open year-round, with restricted seasons for Lingcod and a few other species	0	0	1	0	0	0	1	0	1	0	0	0	0	1	0	1	0	0	0	0	0	1	0	0	0	c. I think they work to get rockfish to the bottom, but I only started using/carrying them because they are required when bottomfish/halibut fishing.	0	0	0	0	0	0	0	0	1	0	1	1
945	Complete	0	0	1	1	0	0	0	0	0	a. Open only May through August	0	0	1	0	0	0	0	0	0	0	0	1	0	1	1	0	0	1	0	0	0	0	0	0	0	e. I donâ€™t think they work to get rockfish to the bottom, so I donâ€™t use/carry them.	0	0	1	0	0	0	0	0	0	0	1	0
947	Complete	0	0	0	1	0	0	1	0	0	c. Open year-round, with restricted seasons for Lingcod and a few other species	0	0	0	1	0	0	1	1	0	0	0	0	1	1	0	1	0	0	0	0	1	1	0	0	0	c. I think they work to get rockfish to the bottom, but I only started using/carrying them because they are required when bottomfish/halibut fishing.	1	1	0	0	0	0	1	0	0	0	1	1
948	Complete	0	0	0	1	0	1	1	0	0	b. Open April through September, with restricted seasons for Lingcod and a few other species	0	0	1	1	1	0	1	1	1	0	0	1	1	1	0	1	0	0	0	0	0	1	0	0	0	c. I think they work to get rockfish to the bottom, but I only started using/carrying them because they are required when bottomfish/halibut fishing.	0	0	1	0	0	0	1	0	0	0	1	1
949	Complete	1	0	1	1	1	1	1	1	0	d. Closed year-round for most species, but open June through September for Lingcod and Pacific Halibut	0	1	0	1	0	0	1	0	0	0	0	0	1	1	0	0	0	0	1	0	0	0	0	0	0	a. I hadnâ€™t heard about descending devices before this survey	0	0	1	0	0	0	1	0	0	0	1	1
950	Complete	0	0	0	1	0	0	0	1	0	c. Open year-round, with restricted seasons for Lingcod and a few other species	0	0	0	0	1	0	1	1	0	0	0	0	0	1	0	0	0	0	0	0	0	1	0	0	0	c. I think they work to get rockfish to the bottom, but I only started using/carrying them because they are required when bottomfish/halibut fishing.	1	0	0	0	0	0	1	0	0	0	1	1
954	Complete	1	0	0	0	0	0	0	0	0	c. Open year-round, with restricted seasons for Lingcod and a few other species	0	0	0	0	0	0	0	0	0	1	1	0	0	0	0	0	0	0	1	0	0	0	0	0	0	a. I hadnâ€™t heard about descending devices before this survey	1	0	0	0	0	0	0	0	0	0	1	0
955	Complete	0	0	0	1	0	0	0	0	0	e. Closed October through February, but open for all species March through September	0	0	0	0	1	0	0	0	1	0	0	0	0	0	0	1	0	0	0	0	1	1	0	0	0	c. I think they work to get rockfish to the bottom, but I only started using/carrying them because they are required when bottomfish/halibut fishing.	0	0	0	0	0	0	1	0	0	0	0	0
957	Complete	0	0	0	0	1	0	1	0	0	b. Open April through September, with restricted seasons for Lingcod and a few other species	0	0	1	0	0	0	0	1	0	0	0	0	1	0	0	1	0	0	0	0	1	0	0	0	0	c. I think they work to get rockfish to the bottom, but I only started using/carrying them because they are required when bottomfish/halibut fishing.	1	0	0	0	0	0	1	1	0	0	1	0
959	Complete	0	0	0	0	0	0	0	0	0	f. I donâ€™t know	0	0	0	0	0	0	0	0	0	1	1	0	0	0	0	0	0	1	1	0	0	0	0	0	0	a. I hadnâ€™t heard about descending devices before this survey	1	1	0	0	0	0	0	0	0	0	1	1
961	Complete	0	1	0	0	0	0	1	0	0	d. Closed year-round for most species, but open June through September for Lingcod and Pacific Halibut	0	0	0	0	1	0	1	0	1	0	0	0	1	1	0	1	0	0	0	0	1	1	0	0	0	b. I think they work to get rockfish to the bottom, and I used/carried them before they were required when bottomfish/halibut fishing.	0	1	1	1	0	1	1	0	0	0	1	1
962	Complete	1	1	0	1	1	1	1	0	0	c. Open year-round, with restricted seasons for Lingcod and a few other species	0	0	0	0	1	0	0	0	0	0	0	0	0	0	0	0	1	0	1	0	0	0	0	0	0	a. I hadnâ€™t heard about descending devices before this survey	0	1	1	0	0	0	1	0	0	0	1	0
963	Complete	0	0	0	1	0	0	1	1	0	c. Open year-round, with restricted seasons for Lingcod and a few other species	0	0	1	1	0	0	1	0	1	0	0	0	0	0	0	1	1	0	0	0	1	0	0	0	0	b. I think they work to get rockfish to the bottom, and I used/carried them before they were required when bottomfish/halibut fishing.	1	0	1	1	0	0	1	0	1	0	0	1
964	Complete	0	0	0	1	0	0	1	0	0	c. Open year-round, with restricted seasons for Lingcod and a few other species	0	0	0	1	1	0	1	1	0	0	0	0	1	1	0	1	0	0	0	0	0	1	0	0	0	c. I think they work to get rockfish to the bottom, but I only started using/carrying them because they are required when bottomfish/halibut fishing.	0	1	0	1	0	0	0	0	0	0	1	1
965	Complete	0	0	0	0	0	0	0	0	1	f. I donâ€™t know	0	0	0	0	0	0	0	0	1	0	1	0	0	0	0	0	0	1	0	0	0	0	0	0	0	a. I hadnâ€™t heard about descending devices before this survey	0	0	1	0	0	0	0	0	0	0	0	0
972	Complete	0	0	0	0	0	0	0	0	0	NA	0	0	0	0	0	0	0	0	0	0	0	0	0	0	0	0	0	0	0	0	0	0	0	0	0	NA	0	0	0	0	0	0	0	0	0	0	0	0
975	Complete	0	1	0	1	0	0	1	0	0	d. Closed year-round for most species, but open June through September for Lingcod and Pacific Halibut	0	0	0	0	1	0	0	0	1	0	0	0	1	1	0	1	0	0	0	0	1	1	0	0	0	b. I think they work to get rockfish to the bottom, and I used/carried them before they were required when bottomfish/halibut fishing.	1	1	1	0	0	0	1	0	1	0	1	1
978	Complete	0	0	1	0	0	0	1	0	0	a. Open only May through August	0	0	0	0	1	0	0	0	0	0	0	0	0	0	0	1	0	1	0	0	0	0	0	0	0	b. I think they work to get rockfish to the bottom, and I used/carried them before they were required when bottomfish/halibut fishing.	0	1	1	0	1	0	0	0	0	1	1	0
980	Complete	0	1	1	1	1	1	1	1	0	d. Closed year-round for most species, but open June through September for Lingcod and Pacific Halibut	0	0	0	1	1	0	1	1	1	0	0	0	1	0	0	1	0	0	0	0	0	1	0	0	0	c. I think they work to get rockfish to the bottom, but I only started using/carrying them because they are required when bottomfish/halibut fishing.	0	0	1	0	0	0	0	0	0	0	0	0
981	Complete	1	0	1	1	1	1	1	1	0	f. I donâ€™t know	0	0	0	0	1	1	1	1	1	0	0	0	0	0	0	1	0	0	0	0	0	1	0	0	0	b. I think they work to get rockfish to the bottom, and I used/carried them before they were required when bottomfish/halibut fishing.	0	1	1	1	0	0	1	0	1	0	1	1
984	Complete	0	0	0	1	0	0	1	0	0	c. Open year-round, with restricted seasons for Lingcod and a few other species	0	0	1	1	1	0	1	1	0	0	0	0	0	0	0	1	0	0	0	0	0	1	0	0	0	c. I think they work to get rockfish to the bottom, but I only started using/carrying them because they are required when bottomfish/halibut fishing.	0	0	1	1	0	1	1	0	0	0	1	1
985	Complete	0	1	0	1	1	0	1	0	0	a. Open only May through August	0	0	1	0	0	0	0	0	0	0	0	0	1	0	0	1	0	0	0	0	0	1	0	0	0	c. I think they work to get rockfish to the bottom, but I only started using/carrying them because they are required when bottomfish/halibut fishing.	0	1	0	0	0	0	0	0	1	0	1	1
990	Complete	1	0	0	1	0	0	0	1	0	b. Open April through September, with restricted seasons for Lingcod and a few other species	0	1	0	1	0	0	1	0	0	0	1	0	0	0	0	0	0	1	1	1	0	0	0	0	0	a. I hadnâ€™t heard about descending devices before this survey	0	0	1	0	0	0	1	0	1	0	1	1
995	Complete	0	1	0	0	0	0	1	0	0	d. Closed year-round for most species, but open June through September for Lingcod and Pacific Halibut	0	0	1	0	1	0	0	1	0	0	0	0	1	1	1	1	0	0	0	0	1	1	0	0	0	b. I think they work to get rockfish to the bottom, and I used/carried them before they were required when bottomfish/halibut fishing.	0	0	0	0	0	0	0	0	1	0	1	1
996	Complete	0	1	0	0	1	0	0	0	0	c. Open year-round, with restricted seasons for Lingcod and a few other species	0	0	0	0	1	0	0	0	1	0	0	0	1	0	0	1	0	0	0	0	0	1	0	0	0	b. I think they work to get rockfish to the bottom, and I used/carried them before they were required when bottomfish/halibut fishing.	0	0	0	0	0	0	0	0	1	0	1	0
997	Complete	0	1	1	1	1	1	1	0	0	d. Closed year-round for most species, but open June through September for Lingcod and Pacific Halibut	0	0	0	0	1	0	0	0	0	0	0	0	0	0	0	1	0	0	0	0	0	1	0	0	0	d. I donâ€™t think they work to get rockfish to the bottom, and I only use/carry them because they are required when bottomfish/halibut fishing.	0	0	0	0	0	0	1	0	0	0	0	0
998	Complete	0	0	0	1	0	0	1	0	0	d. Closed year-round for most species, but open June through September for Lingcod and Pacific Halibut	0	0	0	1	0	1	0	1	1	0	1	0	0	0	0	0	0	0	0	0	0	0	0	0	1	c. I think they work to get rockfish to the bottom, but I only started using/carrying them because they are required when bottomfish/halibut fishing.	0	0	0	0	0	0	1	0	0	0	1	1
1000	Complete	0	0	0	1	1	1	1	0	0	f. I donâ€™t know	0	0	0	0	1	0	1	1	1	0	0	0	0	0	0	1	0	0	0	0	1	1	0	0	0	b. I think they work to get rockfish to the bottom, and I used/carried them before they were required when bottomfish/halibut fishing.	1	0	1	0	0	1	1	0	1	0	1	1
1002	Complete	1	0	0	1	0	1	0	0	0	d. Closed year-round for most species, but open June through September for Lingcod and Pacific Halibut	0	0	0	0	0	0	0	0	0	1	0	0	1	0	0	0	0	0	0	1	0	0	0	0	0	a. I hadnâ€™t heard about descending devices before this survey	1	0	1	1	0	0	0	0	0	0	1	1
1005	Complete	0	1	0	0	0	0	1	0	0	c. Open year-round, with restricted seasons for Lingcod and a few other species	0	0	0	1	1	0	1	1	1	0	0	0	1	1	0	1	0	0	0	0	0	1	0	0	0	c. I think they work to get rockfish to the bottom, but I only started using/carrying them because they are required when bottomfish/halibut fishing.	0	1	1	1	0	0	0	0	1	0	1	1
1006	Complete	0	0	0	0	0	0	0	0	1	c. Open year-round, with restricted seasons for Lingcod and a few other species	1	0	0	0	0	0	0	0	0	1	1	0	0	0	0	0	0	0	1	1	0	0	0	0	0	a. I hadnâ€™t heard about descending devices before this survey	1	0	0	0	0	0	0	0	0	0	1	0
1007	Complete	1	1	1	1	1	1	1	1	0	c. Open year-round, with restricted seasons for Lingcod and a few other species	0	0	0	0	0	0	1	0	0	0	0	1	1	0	0	1	0	0	0	0	1	1	1	0	0	b. I think they work to get rockfish to the bottom, and I used/carried them before they were required when bottomfish/halibut fishing.	0	0	1	0	0	1	1	0	1	0	1	1
1008	Complete	0	1	0	1	0	0	1	0	0	c. Open year-round, with restricted seasons for Lingcod and a few other species	0	0	0	0	1	0	0	0	1	0	1	0	0	0	0	0	0	0	0	0	0	1	0	0	0	c. I think they work to get rockfish to the bottom, but I only started using/carrying them because they are required when bottomfish/halibut fishing.	0	0	1	0	0	0	1	0	0	0	1	1
1011	Complete	0	0	0	1	1	0	1	0	0	b. Open April through September, with restricted seasons for Lingcod and a few other species	0	0	0	0	1	0	1	0	1	0	0	0	1	1	1	1	0	0	0	0	0	1	0	0	0	b. I think they work to get rockfish to the bottom, and I used/carried them before they were required when bottomfish/halibut fishing.	0	0	1	0	0	0	0	0	0	0	0	1
1012	Complete	0	1	0	1	0	0	1	0	0	d. Closed year-round for most species, but open June through September for Lingcod and Pacific Halibut	0	0	0	0	1	0	0	0	0	0	0	0	1	0	0	0	0	0	0	1	0	0	0	0	0	e. I donâ€™t think they work to get rockfish to the bottom, so I donâ€™t use/carry them.	0	0	1	0	0	0	1	0	1	0	1	1
1014	Complete	1	1	1	1	1	1	1	1	0	d. Closed year-round for most species, but open June through September for Lingcod and Pacific Halibut	1	0	0	0	0	0	0	0	0	0	0	0	0	0	1	0	0	0	0	0	0	0	1	0	0	c. I think they work to get rockfish to the bottom, but I only started using/carrying them because they are required when bottomfish/halibut fishing.	1	1	0	0	0	0	0	0	0	1	0	0
1015	Complete	0	0	0	1	0	1	0	0	0	e. Closed October through February, but open for all species March through September	0	0	0	0	0	0	0	0	0	1	0	1	1	1	0	1	0	0	0	0	0	1	1	1	0	c. I think they work to get rockfish to the bottom, but I only started using/carrying them because they are required when bottomfish/halibut fishing.	1	1	1	1	0	1	1	0	0	0	1	1
1016	Complete	1	0	0	0	1	1	0	0	0	a. Open only May through August	0	1	0	0	0	0	1	0	0	0	0	0	1	0	0	1	0	0	0	0	1	0	0	0	0	c. I think they work to get rockfish to the bottom, but I only started using/carrying them because they are required when bottomfish/halibut fishing.	0	0	0	0	0	0	1	0	0	0	0	1
1019	Complete	1	1	1	1	1	1	1	1	0	a. Open only May through August	0	1	0	1	0	0	0	1	1	0	0	0	1	0	0	1	0	0	0	0	0	1	0	0	0	b. I think they work to get rockfish to the bottom, and I used/carried them before they were required when bottomfish/halibut fishing.	0	0	1	0	0	0	0	0	1	0	1	1
1022	Complete	1	1	1	1	1	1	1	1	0	a. Open only May through August	0	0	0	0	1	0	0	0	0	0	0	0	0	0	0	1	0	0	0	0	1	0	0	0	0	b. I think they work to get rockfish to the bottom, and I used/carried them before they were required when bottomfish/halibut fishing.	0	1	0	0	0	0	1	1	0	0	1	1
1024	Complete	0	0	0	0	0	0	1	0	0	f. I donâ€™t know	0	0	0	0	0	0	1	0	0	0	0	0	0	0	0	1	0	0	0	0	0	1	0	0	0	c. I think they work to get rockfish to the bottom, but I only started using/carrying them because they are required when bottomfish/halibut fishing.	1	0	0	0	0	0	0	0	0	0	1	1
1025	Complete	0	1	0	0	0	0	1	0	0	c. Open year-round, with restricted seasons for Lingcod and a few other species	0	0	1	1	0	0	1	0	1	0	0	0	1	0	0	1	0	0	0	0	0	1	0	0	0	b. I think they work to get rockfish to the bottom, and I used/carried them before they were required when bottomfish/halibut fishing.	0	0	0	0	0	0	0	0	1	0	1	1
1026	Complete	0	0	0	1	1	0	0	0	0	d. Closed year-round for most species, but open June through September for Lingcod and Pacific Halibut	0	0	0	0	1	0	0	0	0	0	0	0	1	0	0	1	0	1	0	0	0	1	0	0	0	c. I think they work to get rockfish to the bottom, but I only started using/carrying them because they are required when bottomfish/halibut fishing.	0	0	1	0	0	0	0	0	0	0	1	1
1027	Complete	0	1	0	1	0	0	1	0	0	c. Open year-round, with restricted seasons for Lingcod and a few other species	0	0	1	1	1	0	1	0	1	0	0	0	1	1	0	1	1	0	0	0	0	1	0	0	0	b. I think they work to get rockfish to the bottom, and I used/carried them before they were required when bottomfish/halibut fishing.	0	1	1	0	0	1	0	0	0	0	1	0
1028	Complete	1	0	1	1	1	1	1	0	0	c. Open year-round, with restricted seasons for Lingcod and a few other species	0	0	0	1	0	0	0	1	0	0	0	0	1	0	0	1	0	0	0	0	0	1	0	0	0	b. I think they work to get rockfish to the bottom, and I used/carried them before they were required when bottomfish/halibut fishing.	1	1	1	0	0	0	1	0	0	0	1	0
1030	Complete	0	0	0	1	0	0	0	0	0	b. Open April through September, with restricted seasons for Lingcod and a few other species	0	0	0	1	1	0	0	0	1	0	0	0	0	0	0	1	0	0	0	0	0	1	0	0	0	c. I think they work to get rockfish to the bottom, but I only started using/carrying them because they are required when bottomfish/halibut fishing.	0	0	1	0	0	0	0	0	0	0	1	1
1032	Complete	1	1	1	1	1	1	1	1	0	d. Closed year-round for most species, but open June through September for Lingcod and Pacific Halibut	0	0	0	0	1	0	1	1	0	0	0	0	0	0	0	1	1	0	0	0	0	1	0	0	0	c. I think they work to get rockfish to the bottom, but I only started using/carrying them because they are required when bottomfish/halibut fishing.	1	1	1	0	1	0	0	0	0	0	1	1
1033	Complete	0	0	0	0	0	0	1	0	0	b. Open April through September, with restricted seasons for Lingcod and a few other species	0	0	0	0	1	0	0	0	1	0	0	0	1	0	1	0	0	1	0	0	0	1	0	0	0	c. I think they work to get rockfish to the bottom, but I only started using/carrying them because they are required when bottomfish/halibut fishing.	0	1	0	0	0	0	1	0	0	0	1	0
1035	Complete	0	1	0	1	0	0	1	0	0	c. Open year-round, with restricted seasons for Lingcod and a few other species	0	0	0	0	1	0	1	1	0	0	0	0	1	1	0	1	0	0	0	0	0	1	0	0	0	b. I think they work to get rockfish to the bottom, and I used/carried them before they were required when bottomfish/halibut fishing.	1	1	1	0	0	1	0	0	1	1	1	0
1037	Complete	0	0	0	1	0	0	0	0	0	b. Open April through September, with restricted seasons for Lingcod and a few other species	0	0	1	1	1	0	1	0	0	0	0	0	1	1	0	1	0	0	0	0	0	1	0	0	0	b. I think they work to get rockfish to the bottom, and I used/carried them before they were required when bottomfish/halibut fishing.	0	0	0	0	0	0	1	0	1	0	1	1
1038	Complete	0	0	1	1	1	0	1	1	0	c. Open year-round, with restricted seasons for Lingcod and a few other species	0	0	0	1	0	0	0	0	0	0	0	0	1	0	0	0	0	0	0	0	0	0	0	0	0	a. I hadnâ€™t heard about descending devices before this survey	0	0	0	0	0	0	0	0	1	0	1	0
1042	Complete	0	0	0	0	0	0	1	0	0	d. Closed year-round for most species, but open June through September for Lingcod and Pacific Halibut	0	0	1	0	0	0	1	0	1	0	0	0	1	1	0	1	0	0	0	0	0	1	0	0	0	c. I think they work to get rockfish to the bottom, but I only started using/carrying them because they are required when bottomfish/halibut fishing.	0	1	1	1	0	0	1	0	0	0	1	1
1043	Complete	0	0	1	0	1	1	0	0	0	d. Closed year-round for most species, but open June through September for Lingcod and Pacific Halibut	0	0	0	0	1	0	1	0	1	0	0	0	1	1	0	0	1	0	0	0	0	1	0	0	1	b. I think they work to get rockfish to the bottom, and I used/carried them before they were required when bottomfish/halibut fishing.	1	1	1	1	0	1	0	0	0	0	1	1
1048	Complete	0	0	0	0	0	0	1	0	0	b. Open April through September, with restricted seasons for Lingcod and a few other species	0	0	1	1	1	0	1	1	0	0	0	0	0	1	0	1	0	0	0	0	1	1	0	0	0	b. I think they work to get rockfish to the bottom, and I used/carried them before they were required when bottomfish/halibut fishing.	1	1	1	1	1	1	1	0	1	1	1	1
1051	Complete	0	1	0	1	0	0	1	0	0	f. I donâ€™t know	0	0	0	0	0	0	0	0	0	1	0	0	0	1	1	0	0	0	0	1	0	0	0	0	0	c. I think they work to get rockfish to the bottom, but I only started using/carrying them because they are required when bottomfish/halibut fishing.	0	1	0	0	0	0	0	0	0	0	0	0
1052	Complete	0	1	0	1	0	0	1	0	0	c. Open year-round, with restricted seasons for Lingcod and a few other species	0	0	1	1	1	0	1	1	0	0	0	0	1	1	0	1	0	0	0	0	1	1	0	0	0	b. I think they work to get rockfish to the bottom, and I used/carried them before they were required when bottomfish/halibut fishing.	1	1	1	1	0	0	1	0	0	0	1	1
1053	Complete	1	0	0	1	0	0	1	0	0	f. I donâ€™t know	0	0	0	0	0	0	0	0	0	1	1	0	0	0	0	0	0	1	0	0	0	0	0	0	0	a. I hadnâ€™t heard about descending devices before this survey	0	0	0	0	0	1	1	0	1	0	1	0
1054	Complete	0	0	0	1	0	0	1	0	0	d. Closed year-round for most species, but open June through September for Lingcod and Pacific Halibut	0	0	0	1	1	0	0	1	1	0	0	0	1	0	0	1	0	1	0	0	0	0	0	0	0	b. I think they work to get rockfish to the bottom, and I used/carried them before they were required when bottomfish/halibut fishing.	1	0	1	0	0	1	1	0	0	0	1	1
1056	Complete	1	0	1	1	0	0	1	0	0	d. Closed year-round for most species, but open June through September for Lingcod and Pacific Halibut	0	0	0	1	1	0	1	1	0	0	0	0	0	1	0	0	0	0	0	1	0	0	0	0	0	c. I think they work to get rockfish to the bottom, but I only started using/carrying them because they are required when bottomfish/halibut fishing.	0	1	1	1	0	1	0	0	0	1	1	1
1057	Complete	1	1	1	1	1	1	1	1	0	d. Closed year-round for most species, but open June through September for Lingcod and Pacific Halibut	0	0	0	1	1	0	1	1	1	0	0	0	1	1	1	0	0	1	0	0	0	0	0	0	0	c. I think they work to get rockfish to the bottom, but I only started using/carrying them because they are required when bottomfish/halibut fishing.	0	0	0	0	0	0	0	0	0	1	1	1
1060	Complete	0	1	0	1	1	1	1	0	0	d. Closed year-round for most species, but open June through September for Lingcod and Pacific Halibut	0	0	0	0	1	1	1	1	0	0	0	0	0	1	1	1	0	0	0	0	1	1	0	0	0	b. I think they work to get rockfish to the bottom, and I used/carried them before they were required when bottomfish/halibut fishing.	0	0	0	0	0	0	0	0	1	0	1	1
1061	Complete	0	0	0	1	1	1	1	0	0	c. Open year-round, with restricted seasons for Lingcod and a few other species	0	1	0	1	0	0	1	1	0	0	0	0	1	0	0	1	0	0	0	0	1	0	1	0	0	c. I think they work to get rockfish to the bottom, but I only started using/carrying them because they are required when bottomfish/halibut fishing.	0	0	1	0	0	1	0	0	1	0	1	1
1062	Complete	1	1	1	1	1	1	1	1	0	b. Open April through September, with restricted seasons for Lingcod and a few other species	0	0	0	0	1	0	0	0	0	0	0	0	0	0	0	1	0	0	0	0	1	0	0	0	0	d. I donâ€™t think they work to get rockfish to the bottom, and I only use/carry them because they are required when bottomfish/halibut fishing.	0	0	0	0	0	0	1	0	1	0	1	1
1064	Complete	0	0	0	1	0	1	1	0	0	b. Open April through September, with restricted seasons for Lingcod and a few other species	0	1	0	1	0	0	1	1	0	0	0	0	1	1	0	1	0	0	0	0	0	1	0	0	0	c. I think they work to get rockfish to the bottom, but I only started using/carrying them because they are required when bottomfish/halibut fishing.	1	0	1	0	0	1	1	0	1	0	0	0
1065	Complete	0	0	0	1	0	0	1	0	0	c. Open year-round, with restricted seasons for Lingcod and a few other species	0	0	1	1	0	0	1	1	0	0	0	0	1	1	0	0	0	0	0	0	0	1	0	0	0	c. I think they work to get rockfish to the bottom, but I only started using/carrying them because they are required when bottomfish/halibut fishing.	0	1	1	0	1	0	0	0	1	0	1	0
1068	Complete	0	1	0	1	0	0	1	0	0	f. I donâ€™t know	0	0	0	1	0	0	1	1	0	0	0	0	1	1	1	1	0	0	0	0	0	1	0	0	0	b. I think they work to get rockfish to the bottom, and I used/carried them before they were required when bottomfish/halibut fishing.	1	1	1	0	0	0	1	0	0	0	1	1
1069	Complete	0	0	0	1	0	0	1	0	0	d. Closed year-round for most species, but open June through September for Lingcod and Pacific Halibut	0	0	0	0	1	0	0	1	1	0	1	0	0	0	0	0	0	1	0	1	0	0	0	0	0	c. I think they work to get rockfish to the bottom, but I only started using/carrying them because they are required when bottomfish/halibut fishing.	0	0	1	1	0	0	0	0	0	0	1	1
1070	Complete	0	1	0	1	0	0	1	0	0	a. Open only May through August	0	0	0	0	1	0	1	0	1	0	0	0	0	0	0	1	0	0	0	0	1	0	0	0	0	b. I think they work to get rockfish to the bottom, and I used/carried them before they were required when bottomfish/halibut fishing.	0	1	1	1	0	0	0	0	0	0	0	1
1071	Complete	1	0	1	1	1	0	1	0	0	a. Open only May through August	0	0	0	0	1	0	0	0	0	0	0	0	0	1	0	1	0	0	0	0	1	1	0	0	0	c. I think they work to get rockfish to the bottom, but I only started using/carrying them because they are required when bottomfish/halibut fishing.	1	0	1	0	0	0	0	0	0	0	1	1
1072	Complete	0	0	0	1	0	0	1	0	0	d. Closed year-round for most species, but open June through September for Lingcod and Pacific Halibut	0	0	0	1	1	0	0	1	1	0	0	0	0	0	0	1	0	0	0	0	0	1	0	0	0	c. I think they work to get rockfish to the bottom, but I only started using/carrying them because they are required when bottomfish/halibut fishing.	0	0	0	0	0	0	1	0	0	0	1	0
1073	Complete	0	1	0	0	0	0	0	0	0	c. Open year-round, with restricted seasons for Lingcod and a few other species	0	0	0	0	1	1	0	1	0	0	0	0	1	0	0	1	0	0	0	0	1	0	0	0	0	c. I think they work to get rockfish to the bottom, but I only started using/carrying them because they are required when bottomfish/halibut fishing.	1	0	1	1	0	1	1	0	0	0	1	1
1076	Complete	1	1	1	1	1	1	1	1	0	b. Open April through September, with restricted seasons for Lingcod and a few other species	0	0	1	0	0	0	0	0	0	0	0	0	1	1	0	1	0	0	0	0	1	0	0	0	0	d. I donâ€™t think they work to get rockfish to the bottom, and I only use/carry them because they are required when bottomfish/halibut fishing.	1	1	0	0	0	0	1	0	0	0	1	1
1077	Complete	0	0	0	0	0	0	1	0	0	d. Closed year-round for most species, but open June through September for Lingcod and Pacific Halibut	0	0	0	0	1	0	0	0	0	0	0	0	1	0	0	1	0	0	0	0	0	1	0	1	0	b. I think they work to get rockfish to the bottom, and I used/carried them before they were required when bottomfish/halibut fishing.	0	0	1	0	0	0	0	0	1	0	1	0
1078	Complete	0	0	0	0	1	1	1	0	0	f. I donâ€™t know	0	0	0	0	0	0	0	0	0	1	0	0	0	1	0	0	0	0	0	0	0	1	0	0	1	a. I hadnâ€™t heard about descending devices before this survey	1	0	0	0	0	0	0	0	0	0	1	0
1079	Complete	0	0	0	0	0	0	1	0	0	c. Open year-round, with restricted seasons for Lingcod and a few other species	0	0	0	1	0	0	0	0	0	1	0	0	0	0	0	0	1	0	0	1	0	0	0	0	0	NA	0	0	1	0	0	0	0	0	0	0	1	1
1080	Complete	0	1	0	0	0	0	1	0	0	d. Closed year-round for most species, but open June through September for Lingcod and Pacific Halibut	0	0	1	0	1	0	1	1	0	0	0	0	0	0	0	1	0	0	0	0	0	1	0	0	0	c. I think they work to get rockfish to the bottom, but I only started using/carrying them because they are required when bottomfish/halibut fishing.	0	0	0	1	0	0	0	0	0	0	0	0
1088	Complete	0	1	0	1	1	1	1	0	0	b. Open April through September, with restricted seasons for Lingcod and a few other species	0	0	1	0	0	0	1	0	1	0	0	0	0	1	0	0	0	0	0	0	1	1	1	1	0	b. I think they work to get rockfish to the bottom, and I used/carried them before they were required when bottomfish/halibut fishing.	0	0	1	1	0	0	0	1	1	0	1	1
1089	Complete	1	1	0	1	1	1	1	1	0	b. Open April through September, with restricted seasons for Lingcod and a few other species	0	0	0	1	1	0	1	1	1	0	0	0	1	1	0	1	0	0	0	0	1	0	0	0	0	c. I think they work to get rockfish to the bottom, but I only started using/carrying them because they are required when bottomfish/halibut fishing.	0	0	0	0	0	0	1	0	0	0	1	1
1093	Complete	0	0	0	0	0	0	1	0	0	d. Closed year-round for most species, but open June through September for Lingcod and Pacific Halibut	0	0	1	1	1	0	1	0	1	0	0	0	0	1	0	1	0	0	0	0	0	1	0	0	0	c. I think they work to get rockfish to the bottom, but I only started using/carrying them because they are required when bottomfish/halibut fishing.	0	1	0	1	0	0	0	1	0	0	0	0
1094	Complete	0	0	0	0	0	0	0	0	0	NA	0	0	0	0	0	0	0	0	0	0	0	0	0	0	0	0	0	0	0	0	0	0	0	0	0	NA	0	1	0	0	0	1	1	0	0	0	1	1
1096	Complete	0	0	0	1	1	1	1	0	0	c. Open year-round, with restricted seasons for Lingcod and a few other species	0	0	0	0	1	0	1	1	0	0	1	0	0	0	0	0	0	0	0	0	0	1	0	0	0	c. I think they work to get rockfish to the bottom, but I only started using/carrying them because they are required when bottomfish/halibut fishing.	1	1	1	1	0	1	0	0	0	0	1	1
1098	Complete	0	1	0	1	0	0	1	0	0	f. I donâ€™t know	0	0	0	0	1	0	0	0	0	0	0	0	1	1	0	0	0	1	0	0	0	0	0	0	0	c. I think they work to get rockfish to the bottom, but I only started using/carrying them because they are required when bottomfish/halibut fishing.	0	0	0	1	0	0	0	0	1	0	1	0
1100	Complete	0	0	0	1	0	0	1	0	0	b. Open April through September, with restricted seasons for Lingcod and a few other species	0	0	1	0	1	1	1	0	1	0	0	0	0	0	0	1	0	0	0	0	1	1	0	0	0	c. I think they work to get rockfish to the bottom, but I only started using/carrying them because they are required when bottomfish/halibut fishing.	0	0	0	0	0	0	1	0	1	0	1	1
1101	Complete	0	0	0	1	1	1	1	0	0	c. Open year-round, with restricted seasons for Lingcod and a few other species	0	0	1	1	0	0	1	1	0	0	0	0	0	1	0	1	0	0	0	0	1	0	0	0	0	b. I think they work to get rockfish to the bottom, and I used/carried them before they were required when bottomfish/halibut fishing.	0	0	0	0	0	0	1	0	1	0	0	0
1102	Complete	0	0	0	1	0	0	0	0	0	f. I donâ€™t know	0	0	0	0	0	0	1	1	0	0	0	0	0	0	0	1	0	1	0	0	0	1	0	0	0	c. I think they work to get rockfish to the bottom, but I only started using/carrying them because they are required when bottomfish/halibut fishing.	0	0	0	0	0	0	0	0	1	0	1	0
1103	Complete	1	1	1	1	1	1	1	1	0	d. Closed year-round for most species, but open June through September for Lingcod and Pacific Halibut	0	0	0	0	1	0	1	0	1	0	0	0	0	0	0	1	0	0	0	0	1	0	0	0	0	b. I think they work to get rockfish to the bottom, and I used/carried them before they were required when bottomfish/halibut fishing.	0	0	1	1	0	0	1	0	1	0	1	1
1106	Complete	1	0	0	1	0	0	1	0	0	f. I donâ€™t know	0	0	0	0	1	0	0	0	1	1	1	0	0	0	0	0	0	1	0	1	1	0	0	0	0	c. I think they work to get rockfish to the bottom, but I only started using/carrying them because they are required when bottomfish/halibut fishing.	1	0	1	1	0	0	0	0	1	0	1	1
1108	Complete	0	1	0	0	0	0	1	0	0	d. Closed year-round for most species, but open June through September for Lingcod and Pacific Halibut	0	0	0	0	1	0	1	0	1	0	0	0	1	0	0	1	0	0	0	0	1	0	0	0	0	b. I think they work to get rockfish to the bottom, and I used/carried them before they were required when bottomfish/halibut fishing.	0	0	1	0	0	1	0	0	0	0	1	1
1110	Complete	0	1	0	0	0	0	1	0	0	c. Open year-round, with restricted seasons for Lingcod and a few other species	0	0	0	0	1	0	1	0	1	0	0	0	1	1	0	1	0	0	0	0	1	0	0	0	0	b. I think they work to get rockfish to the bottom, and I used/carried them before they were required when bottomfish/halibut fishing.	0	1	1	1	0	0	0	0	0	0	1	1
1112	Complete	0	1	1	1	1	0	0	0	0	e. Closed October through February, but open for all species March through September	0	1	0	1	0	0	1	1	1	0	0	0	0	0	0	0	1	0	0	0	0	0	0	0	1	NA	1	0	0	0	0	0	1	1	1	0	1	1
1113	Complete	0	0	0	1	0	0	0	0	0	c. Open year-round, with restricted seasons for Lingcod and a few other species	0	1	0	0	0	0	0	0	0	0	0	0	1	0	0	0	0	1	0	0	0	0	0	0	0	b. I think they work to get rockfish to the bottom, and I used/carried them before they were required when bottomfish/halibut fishing.	0	0	0	0	0	0	0	0	0	1	1	1
1114	Complete	0	0	0	0	0	0	0	0	0	f. I donâ€™t know	1	0	0	1	0	0	0	0	0	0	0	0	1	0	0	1	0	0	0	0	0	0	1	0	0	b. I think they work to get rockfish to the bottom, and I used/carried them before they were required when bottomfish/halibut fishing.	0	0	0	0	0	0	1	0	1	0	0	1
1115	Complete	1	1	1	1	1	1	1	1	0	a. Open only May through August	0	0	0	1	1	0	1	0	1	0	0	0	1	1	0	1	0	0	0	0	0	1	0	0	0	c. I think they work to get rockfish to the bottom, but I only started using/carrying them because they are required when bottomfish/halibut fishing.	1	1	0	0	0	0	0	0	1	0	1	1
1117	Complete	0	0	0	1	0	0	1	0	0	d. Closed year-round for most species, but open June through September for Lingcod and Pacific Halibut	0	0	0	1	1	0	1	0	0	0	0	0	1	0	0	0	0	0	0	1	0	0	0	0	0	a. I hadnâ€™t heard about descending devices before this survey	0	0	0	1	0	0	0	0	0	0	1	1
1123	Complete	0	1	1	1	1	1	1	0	0	a. Open only May through August	0	0	1	0	0	0	1	1	1	0	0	0	1	1	1	1	0	0	0	0	0	1	0	0	0	c. I think they work to get rockfish to the bottom, but I only started using/carrying them because they are required when bottomfish/halibut fishing.	0	0	0	0	0	0	0	0	1	0	1	1
1124	Complete	0	1	0	1	0	0	1	0	0	f. I donâ€™t know	0	0	0	0	0	0	0	0	0	1	1	0	0	0	0	0	0	1	0	0	0	0	0	0	0	d. I donâ€™t think they work to get rockfish to the bottom, and I only use/carry them because they are required when bottomfish/halibut fishing.	0	0	0	0	0	0	0	0	1	0	1	1
1127	Complete	0	1	1	1	1	1	1	1	0	b. Open April through September, with restricted seasons for Lingcod and a few other species	0	0	0	1	0	0	1	1	1	0	0	0	1	0	0	1	0	0	0	0	1	0	0	0	0	b. I think they work to get rockfish to the bottom, and I used/carried them before they were required when bottomfish/halibut fishing.	1	0	0	0	0	1	1	0	0	0	1	1
1130	Complete	0	0	0	1	0	1	0	0	0	c. Open year-round, with restricted seasons for Lingcod and a few other species	0	0	0	0	1	0	1	0	1	0	0	0	0	1	0	1	0	0	0	0	1	0	0	0	0	b. I think they work to get rockfish to the bottom, and I used/carried them before they were required when bottomfish/halibut fishing.	0	0	1	1	0	1	0	1	0	0	1	1
1131	Complete	0	0	0	0	0	0	1	0	0	c. Open year-round, with restricted seasons for Lingcod and a few other species	0	0	0	0	1	0	0	0	0	0	0	0	0	0	0	1	0	0	0	0	0	1	0	0	0	c. I think they work to get rockfish to the bottom, but I only started using/carrying them because they are required when bottomfish/halibut fishing.	0	0	0	0	0	0	1	0	0	0	0	1
1136	Complete	0	0	0	0	1	0	1	0	0	f. I donâ€™t know	0	0	0	0	1	0	0	1	0	0	0	0	1	0	0	1	0	0	0	0	0	1	0	0	0	c. I think they work to get rockfish to the bottom, but I only started using/carrying them because they are required when bottomfish/halibut fishing.	0	0	1	0	0	1	0	0	0	0	1	1
1137	Complete	0	0	1	0	1	1	0	0	0	b. Open April through September, with restricted seasons for Lingcod and a few other species	0	0	0	1	1	0	1	1	0	0	0	0	1	1	0	1	0	0	0	0	1	1	1	1	0	b. I think they work to get rockfish to the bottom, and I used/carried them before they were required when bottomfish/halibut fishing.	0	0	1	1	0	0	0	0	0	0	1	1
1138	Complete	0	0	0	0	0	0	1	0	0	d. Closed year-round for most species, but open June through September for Lingcod and Pacific Halibut	0	0	0	0	1	0	1	1	1	0	1	0	0	0	0	0	0	1	0	0	0	1	0	0	0	c. I think they work to get rockfish to the bottom, but I only started using/carrying them because they are required when bottomfish/halibut fishing.	1	0	0	0	0	0	0	0	1	0	1	1
1139	Complete	1	1	1	1	1	1	1	1	0	d. Closed year-round for most species, but open June through September for Lingcod and Pacific Halibut	0	0	0	0	1	0	0	0	1	0	0	0	0	0	0	1	0	0	0	0	0	1	0	0	0	b. I think they work to get rockfish to the bottom, and I used/carried them before they were required when bottomfish/halibut fishing.	1	1	1	1	0	1	0	0	1	0	1	0
1141	Complete	0	0	0	1	0	0	1	1	0	d. Closed year-round for most species, but open June through September for Lingcod and Pacific Halibut	0	0	0	0	1	0	1	1	1	0	0	0	1	0	0	1	0	0	0	0	0	1	0	0	0	b. I think they work to get rockfish to the bottom, and I used/carried them before they were required when bottomfish/halibut fishing.	0	0	1	0	0	0	1	0	0	0	1	0
1142	Complete	0	0	0	1	0	0	1	0	0	b. Open April through September, with restricted seasons for Lingcod and a few other species	0	0	1	1	0	0	1	1	0	0	0	0	0	0	0	1	0	0	0	0	0	1	0	0	0	b. I think they work to get rockfish to the bottom, and I used/carried them before they were required when bottomfish/halibut fishing.	0	0	1	0	0	0	1	0	0	0	1	1
1143	Complete	0	0	1	1	1	1	1	1	0	a. Open only May through August	0	1	1	1	1	0	1	0	1	0	0	0	0	1	0	1	0	0	0	0	1	0	0	0	0	c. I think they work to get rockfish to the bottom, but I only started using/carrying them because they are required when bottomfish/halibut fishing.	0	1	1	0	0	0	0	0	0	0	1	1
1144	Complete	1	0	1	1	1	1	1	1	0	d. Closed year-round for most species, but open June through September for Lingcod and Pacific Halibut	0	0	0	0	1	0	0	0	0	0	0	0	0	1	0	0	0	0	0	1	0	0	0	0	0	c. I think they work to get rockfish to the bottom, but I only started using/carrying them because they are required when bottomfish/halibut fishing.	0	1	0	0	0	0	0	0	0	0	1	1
1145	Complete	0	0	0	0	0	0	1	0	0	b. Open April through September, with restricted seasons for Lingcod and a few other species	0	0	0	0	1	0	1	0	1	0	0	0	1	1	0	0	0	0	0	0	0	1	0	0	0	c. I think they work to get rockfish to the bottom, but I only started using/carrying them because they are required when bottomfish/halibut fishing.	0	0	1	0	0	0	0	0	0	0	0	1
1146	Complete	0	1	0	0	1	0	0	0	0	c. Open year-round, with restricted seasons for Lingcod and a few other species	0	0	0	0	0	0	0	0	0	1	0	0	1	1	0	0	0	1	0	0	0	0	0	0	0	a. I hadnâ€™t heard about descending devices before this survey	0	1	0	1	0	0	0	0	1	0	1	1
1151	Complete	1	0	0	1	1	0	0	0	0	c. Open year-round, with restricted seasons for Lingcod and a few other species	0	0	0	0	1	0	1	0	1	0	0	0	0	0	0	0	1	1	0	0	0	0	0	0	0	c. I think they work to get rockfish to the bottom, but I only started using/carrying them because they are required when bottomfish/halibut fishing.	0	1	0	0	0	0	0	0	1	1	1	1
1155	Complete	0	0	0	1	0	1	1	0	0	c. Open year-round, with restricted seasons for Lingcod and a few other species	0	0	0	1	1	0	1	1	0	0	0	0	0	1	0	1	0	0	0	0	0	1	0	0	0	c. I think they work to get rockfish to the bottom, but I only started using/carrying them because they are required when bottomfish/halibut fishing.	0	0	1	1	0	1	0	0	1	0	1	1
1156	Complete	0	1	0	1	0	0	1	0	0	NA	0	0	0	0	1	0	0	0	0	0	0	0	1	0	0	0	0	0	0	1	0	0	0	0	0	NA	0	1	1	0	0	0	0	0	1	0	1	1
1157	Complete	1	1	1	1	1	1	1	1	0	d. Closed year-round for most species, but open June through September for Lingcod and Pacific Halibut	0	0	0	0	1	0	1	0	1	0	0	0	1	1	0	1	1	0	0	0	0	1	0	0	1	b. I think they work to get rockfish to the bottom, and I used/carried them before they were required when bottomfish/halibut fishing.	0	1	0	0	0	0	0	0	1	1	1	1
1158	Complete	0	0	1	0	0	0	0	1	0	NA	0	0	0	0	0	0	0	1	0	0	0	0	0	0	0	1	0	0	0	0	0	0	0	1	0	c. I think they work to get rockfish to the bottom, but I only started using/carrying them because they are required when bottomfish/halibut fishing.	1	0	0	0	0	0	1	0	0	1	1	1
1159	Complete	0	1	0	1	1	0	1	0	0	c. Open year-round, with restricted seasons for Lingcod and a few other species	0	0	1	1	1	0	1	1	0	0	0	0	1	1	0	1	0	0	0	0	1	1	0	0	0	c. I think they work to get rockfish to the bottom, but I only started using/carrying them because they are required when bottomfish/halibut fishing.	0	1	1	1	0	0	1	0	1	0	1	1
1164	Complete	1	1	0	1	0	1	1	1	0	b. Open April through September, with restricted seasons for Lingcod and a few other species	0	0	0	0	1	0	0	0	1	0	0	0	1	0	1	1	0	0	0	0	0	0	0	0	1	b. I think they work to get rockfish to the bottom, and I used/carried them before they were required when bottomfish/halibut fishing.	0	0	1	1	0	1	0	0	1	0	1	1
1165	Complete	0	0	0	1	0	0	1	0	0	d. Closed year-round for most species, but open June through September for Lingcod and Pacific Halibut	0	0	0	0	1	0	0	1	0	0	0	0	0	0	0	1	0	0	0	0	0	1	0	0	0	b. I think they work to get rockfish to the bottom, and I used/carried them before they were required when bottomfish/halibut fishing.	0	0	1	0	0	1	1	0	0	0	1	1
1167	Complete	0	1	0	1	1	1	1	0	0	c. Open year-round, with restricted seasons for Lingcod and a few other species	0	0	0	0	1	0	1	1	1	0	0	0	0	0	0	1	0	0	0	0	0	1	0	0	0	b. I think they work to get rockfish to the bottom, and I used/carried them before they were required when bottomfish/halibut fishing.	0	0	0	0	0	0	0	0	1	0	1	1
1171	Complete	0	0	0	1	0	1	0	1	0	d. Closed year-round for most species, but open June through September for Lingcod and Pacific Halibut	0	0	0	0	1	0	1	1	0	0	0	0	1	1	0	0	0	0	0	0	0	1	0	0	0	b. I think they work to get rockfish to the bottom, and I used/carried them before they were required when bottomfish/halibut fishing.	0	0	1	1	0	1	0	0	1	0	1	1
1173	Complete	0	0	0	0	0	0	0	0	1	f. I donâ€™t know	0	0	0	0	0	0	0	0	0	1	0	0	0	0	0	1	0	0	0	0	0	1	0	0	0	c. I think they work to get rockfish to the bottom, but I only started using/carrying them because they are required when bottomfish/halibut fishing.	1	0	0	0	0	0	0	0	0	0	1	0
1176	Complete	1	1	1	1	1	1	1	1	0	b. Open April through September, with restricted seasons for Lingcod and a few other species	0	0	0	0	1	0	0	1	0	0	0	0	0	1	0	0	0	0	0	1	0	0	0	0	0	NA	0	0	1	0	0	0	0	0	0	0	1	1
1177	Complete	1	1	1	1	1	1	1	1	0	c. Open year-round, with restricted seasons for Lingcod and a few other species	0	0	0	1	1	0	1	0	1	0	0	0	1	0	0	0	0	0	0	0	0	1	1	0	0	c. I think they work to get rockfish to the bottom, but I only started using/carrying them because they are required when bottomfish/halibut fishing.	0	0	1	1	0	0	0	0	1	0	1	0
1179	Complete	1	0	1	1	1	1	1	1	0	e. Closed October through February, but open for all species March through September	0	0	0	0	0	0	0	0	0	1	0	0	0	0	0	1	0	0	0	0	1	0	0	0	0	b. I think they work to get rockfish to the bottom, and I used/carried them before they were required when bottomfish/halibut fishing.	1	0	0	0	0	0	0	0	0	0	0	1
1181	Complete	1	1	0	0	1	0	1	0	0	c. Open year-round, with restricted seasons for Lingcod and a few other species	0	0	0	1	0	0	1	0	0	0	0	0	1	0	0	0	0	0	1	0	0	0	0	0	0	a. I hadnâ€™t heard about descending devices before this survey	0	0	1	0	0	1	0	0	1	0	1	1
1183	Complete	0	0	0	1	0	0	1	0	0	a. Open only May through August	0	0	1	0	0	0	0	1	1	0	0	0	0	0	0	1	0	0	0	0	0	1	0	0	0	b. I think they work to get rockfish to the bottom, and I used/carried them before they were required when bottomfish/halibut fishing.	0	0	0	0	0	1	1	0	0	0	1	1
1184	Complete	0	0	0	1	0	1	1	1	0	b. Open April through September, with restricted seasons for Lingcod and a few other species	0	0	0	1	0	1	0	0	1	0	1	0	0	0	0	0	0	1	0	0	0	0	0	0	0	b. I think they work to get rockfish to the bottom, and I used/carried them before they were required when bottomfish/halibut fishing.	0	0	1	1	0	1	0	0	0	0	0	0
1186	Complete	0	0	0	1	0	0	1	0	0	c. Open year-round, with restricted seasons for Lingcod and a few other species	0	0	0	0	1	0	0	0	0	0	0	0	1	0	0	0	0	1	0	0	0	0	0	0	0	a. I hadnâ€™t heard about descending devices before this survey	0	0	0	1	0	0	0	0	0	0	1	0
1187	Complete	1	1	1	1	1	1	1	1	0	d. Closed year-round for most species, but open June through September for Lingcod and Pacific Halibut	0	0	0	1	1	0	1	0	1	0	0	0	1	0	0	1	0	0	0	0	0	1	0	0	0	c. I think they work to get rockfish to the bottom, but I only started using/carrying them because they are required when bottomfish/halibut fishing.	1	0	1	0	0	1	0	0	0	0	1	1
1194	Complete	0	0	0	1	0	0	1	1	0	d. Closed year-round for most species, but open June through September for Lingcod and Pacific Halibut	0	0	0	0	1	0	0	0	0	0	0	0	1	0	0	1	0	1	0	1	0	0	0	0	0	c. I think they work to get rockfish to the bottom, but I only started using/carrying them because they are required when bottomfish/halibut fishing.	1	1	1	0	0	0	0	0	1	0	1	1
1195	Complete	1	1	1	1	1	1	1	1	0	c. Open year-round, with restricted seasons for Lingcod and a few other species	0	0	0	0	1	0	1	0	1	0	0	0	1	1	0	1	0	0	0	0	0	1	0	1	0	c. I think they work to get rockfish to the bottom, but I only started using/carrying them because they are required when bottomfish/halibut fishing.	0	0	0	1	1	0	0	0	0	0	0	0
1198	Complete	0	1	0	1	0	0	1	0	0	c. Open year-round, with restricted seasons for Lingcod and a few other species	0	0	0	0	1	1	1	1	0	0	0	0	1	0	0	1	1	0	0	0	0	1	0	1	0	b. I think they work to get rockfish to the bottom, and I used/carried them before they were required when bottomfish/halibut fishing.	0	0	0	0	0	0	0	0	1	0	1	1
1204	Complete	0	0	0	0	0	0	0	0	0	f. I donâ€™t know	0	1	0	0	0	0	0	0	0	0	0	0	0	1	0	0	0	1	0	0	0	0	0	0	0	a. I hadnâ€™t heard about descending devices before this survey	0	0	1	0	0	0	0	0	0	0	1	1
1205	Complete	1	0	0	1	1	0	1	1	0	b. Open April through September, with restricted seasons for Lingcod and a few other species	0	0	0	1	1	1	1	0	1	0	0	0	1	0	0	1	0	0	0	0	0	1	0	0	0	b. I think they work to get rockfish to the bottom, and I used/carried them before they were required when bottomfish/halibut fishing.	0	0	1	0	1	0	0	0	0	0	1	1
1207	Complete	1	0	0	1	1	0	1	0	0	c. Open year-round, with restricted seasons for Lingcod and a few other species	0	0	0	0	1	0	1	1	0	0	0	0	1	0	0	1	0	0	0	0	1	0	0	0	0	c. I think they work to get rockfish to the bottom, but I only started using/carrying them because they are required when bottomfish/halibut fishing.	0	0	1	1	0	1	1	0	1	0	1	1
1208	Complete	0	0	0	0	0	0	1	0	0	d. Closed year-round for most species, but open June through September for Lingcod and Pacific Halibut	0	0	0	0	1	0	1	1	1	0	0	0	1	1	0	1	0	0	0	0	0	1	0	0	0	c. I think they work to get rockfish to the bottom, but I only started using/carrying them because they are required when bottomfish/halibut fishing.	1	1	1	1	0	0	1	0	0	0	1	1
1209	Complete	0	1	0	0	0	0	1	0	0	c. Open year-round, with restricted seasons for Lingcod and a few other species	0	0	1	1	1	0	1	0	1	0	0	0	1	0	0	1	0	0	0	0	0	1	0	0	0	c. I think they work to get rockfish to the bottom, but I only started using/carrying them because they are required when bottomfish/halibut fishing.	0	1	1	1	0	0	1	0	0	0	1	1
1211	Complete	0	1	0	1	0	0	1	0	0	f. I donâ€™t know	0	0	0	1	0	0	1	1	0	0	1	0	0	0	0	0	0	1	0	0	0	0	0	0	0	NA	1	0	1	0	0	1	1	0	0	0	0	0
1212	Complete	0	0	0	1	0	0	0	0	0	c. Open year-round, with restricted seasons for Lingcod and a few other species	0	0	0	0	1	0	0	0	0	0	0	0	1	0	0	0	0	0	0	1	0	0	0	0	0	a. I hadnâ€™t heard about descending devices before this survey	0	0	1	0	0	1	0	0	0	0	1	0
1213	Complete	0	0	0	0	0	0	1	0	0	f. I donâ€™t know	0	0	1	1	0	0	0	1	0	0	0	0	1	0	0	1	0	0	0	0	1	0	0	0	0	b. I think they work to get rockfish to the bottom, and I used/carried them before they were required when bottomfish/halibut fishing.	0	0	1	0	0	0	1	0	0	0	1	1
1215	Complete	0	0	0	1	0	0	1	0	0	b. Open April through September, with restricted seasons for Lingcod and a few other species	0	0	0	1	0	0	0	0	0	0	0	0	1	0	1	0	0	0	0	0	1	0	0	0	0	c. I think they work to get rockfish to the bottom, but I only started using/carrying them because they are required when bottomfish/halibut fishing.	1	0	1	0	0	0	0	0	0	0	1	0
1218	Complete	0	0	0	0	1	0	1	0	0	d. Closed year-round for most species, but open June through September for Lingcod and Pacific Halibut	0	0	1	1	1	0	1	0	1	0	0	0	1	1	1	1	0	0	0	0	1	1	0	0	0	c. I think they work to get rockfish to the bottom, but I only started using/carrying them because they are required when bottomfish/halibut fishing.	0	0	0	0	0	1	0	0	1	0	0	0
1219	Complete	0	0	0	1	1	0	1	0	0	f. I donâ€™t know	0	0	0	1	0	0	0	0	1	0	0	0	1	1	0	0	0	0	0	0	0	0	0	0	0	b. I think they work to get rockfish to the bottom, and I used/carried them before they were required when bottomfish/halibut fishing.	1	1	0	0	0	0	1	0	0	0	1	1
1220	Complete	0	1	0	1	1	1	1	0	0	d. Closed year-round for most species, but open June through September for Lingcod and Pacific Halibut	0	0	0	1	1	0	1	1	0	0	0	0	1	0	0	1	0	0	0	0	0	1	0	0	0	c. I think they work to get rockfish to the bottom, but I only started using/carrying them because they are required when bottomfish/halibut fishing.	1	1	1	0	0	0	0	0	0	0	1	0
1221	Complete	0	0	0	1	0	0	1	0	0	b. Open April through September, with restricted seasons for Lingcod and a few other species	0	0	0	1	0	0	1	1	0	0	0	0	0	1	0	1	0	0	0	0	0	1	0	0	0	c. I think they work to get rockfish to the bottom, but I only started using/carrying them because they are required when bottomfish/halibut fishing.	0	0	1	0	0	1	1	0	1	1	1	1
1222	Complete	1	0	1	1	1	1	1	1	0	f. I donâ€™t know	0	0	0	1	1	0	0	0	0	0	0	0	1	1	0	0	0	1	0	0	0	0	0	0	0	a. I hadnâ€™t heard about descending devices before this survey	0	0	0	0	0	0	1	0	1	0	1	0
1224	Complete	1	0	0	1	1	0	1	0	0	d. Closed year-round for most species, but open June through September for Lingcod and Pacific Halibut	0	0	0	0	1	0	1	0	0	0	0	0	1	0	0	1	0	0	0	1	0	0	0	0	0	e. I donâ€™t think they work to get rockfish to the bottom, so I donâ€™t use/carry them.	1	0	1	0	0	0	0	0	0	0	0	1
1229	Complete	0	0	0	1	0	0	1	0	0	e. Closed October through February, but open for all species March through September	0	0	0	0	1	0	1	1	0	0	0	0	1	1	0	1	0	0	0	0	0	1	0	0	0	c. I think they work to get rockfish to the bottom, but I only started using/carrying them because they are required when bottomfish/halibut fishing.	0	0	1	0	0	0	1	0	1	0	1	1
1232	Complete	0	0	0	1	0	0	0	0	0	d. Closed year-round for most species, but open June through September for Lingcod and Pacific Halibut	0	0	0	0	1	0	1	1	1	0	0	0	0	0	0	1	0	0	0	0	0	1	0	0	0	c. I think they work to get rockfish to the bottom, but I only started using/carrying them because they are required when bottomfish/halibut fishing.	0	1	1	1	0	0	0	0	0	0	1	0
1234	Complete	0	1	0	0	0	0	1	1	0	d. Closed year-round for most species, but open June through September for Lingcod and Pacific Halibut	0	0	1	0	0	0	0	1	0	0	0	0	1	0	0	1	0	0	0	0	1	0	0	0	0	b. I think they work to get rockfish to the bottom, and I used/carried them before they were required when bottomfish/halibut fishing.	0	1	0	0	0	0	1	0	1	0	1	1
1237	Complete	0	0	0	0	0	0	1	0	0	b. Open April through September, with restricted seasons for Lingcod and a few other species	0	1	0	0	0	0	0	0	0	0	0	0	1	0	0	1	0	0	1	1	0	0	0	0	0	c. I think they work to get rockfish to the bottom, but I only started using/carrying them because they are required when bottomfish/halibut fishing.	0	1	0	0	1	0	0	0	1	1	1	1
1240	Complete	0	1	1	1	1	1	1	1	0	b. Open April through September, with restricted seasons for Lingcod and a few other species	0	0	0	0	1	0	0	0	1	0	0	0	0	0	0	1	0	0	0	0	0	1	0	0	0	b. I think they work to get rockfish to the bottom, and I used/carried them before they were required when bottomfish/halibut fishing.	1	0	0	0	0	0	1	0	0	0	0	1
1241	Complete	0	1	0	0	0	0	1	0	0	d. Closed year-round for most species, but open June through September for Lingcod and Pacific Halibut	0	0	0	0	1	0	1	1	0	0	0	0	0	0	0	0	1	1	0	0	0	0	0	0	0	NA	0	0	1	1	0	1	0	0	0	0	1	0
1242	Complete	1	1	1	1	1	1	1	1	0	d. Closed year-round for most species, but open June through September for Lingcod and Pacific Halibut	0	0	0	0	1	0	0	0	0	1	0	0	0	1	1	1	0	0	0	0	0	0	0	0	1	b. I think they work to get rockfish to the bottom, and I used/carried them before they were required when bottomfish/halibut fishing.	0	0	1	0	0	1	0	0	1	0	1	1
1243	Complete	0	1	0	1	0	0	1	0	0	e. Closed October through February, but open for all species March through September	0	0	1	1	1	0	0	0	1	0	1	0	0	0	0	0	0	0	0	0	1	0	0	0	0	b. I think they work to get rockfish to the bottom, and I used/carried them before they were required when bottomfish/halibut fishing.	0	0	1	0	0	1	1	1	1	0	1	1
1245	Complete	0	0	1	1	1	0	1	0	0	a. Open only May through August	0	0	1	0	0	0	0	0	0	0	0	0	1	0	0	0	0	0	1	0	0	0	0	0	0	a. I hadnâ€™t heard about descending devices before this survey	0	0	1	0	0	0	0	0	0	0	1	1
1247	Complete	0	0	0	1	0	0	1	0	0	a. Open only May through August	0	0	0	0	1	0	1	1	0	0	0	0	0	0	0	1	0	0	0	0	1	0	0	0	0	c. I think they work to get rockfish to the bottom, but I only started using/carrying them because they are required when bottomfish/halibut fishing.	1	1	1	0	0	0	1	0	0	0	0	1
1249	Complete	0	0	0	0	1	0	0	0	0	d. Closed year-round for most species, but open June through September for Lingcod and Pacific Halibut	0	0	0	0	1	0	0	0	0	0	0	0	0	0	0	1	0	0	0	0	1	0	0	0	0	b. I think they work to get rockfish to the bottom, and I used/carried them before they were required when bottomfish/halibut fishing.	0	0	0	0	0	0	0	0	1	0	1	1
1250	Complete	0	0	0	0	1	0	1	0	0	f. I donâ€™t know	0	0	0	1	0	0	0	1	1	0	0	0	1	0	0	1	0	0	0	0	0	1	0	0	0	c. I think they work to get rockfish to the bottom, but I only started using/carrying them because they are required when bottomfish/halibut fishing.	1	1	1	0	0	0	0	0	0	0	1	1
1251	Complete	1	1	1	0	1	1	0	0	0	d. Closed year-round for most species, but open June through September for Lingcod and Pacific Halibut	0	0	0	0	1	0	0	1	0	0	0	0	0	0	0	1	0	0	0	0	0	1	0	0	0	b. I think they work to get rockfish to the bottom, and I used/carried them before they were required when bottomfish/halibut fishing.	0	0	1	0	0	0	1	0	0	0	1	0
1252	Complete	0	0	0	1	0	1	0	0	0	a. Open only May through August	0	0	0	0	1	0	1	1	1	0	0	0	0	0	0	1	0	0	0	0	0	1	0	0	0	c. I think they work to get rockfish to the bottom, but I only started using/carrying them because they are required when bottomfish/halibut fishing.	0	0	0	0	0	0	1	1	0	0	0	1
1253	Complete	1	1	0	1	0	1	1	1	0	b. Open April through September, with restricted seasons for Lingcod and a few other species	0	0	1	1	0	0	0	1	1	0	0	0	1	0	0	1	0	0	0	0	0	1	0	0	0	c. I think they work to get rockfish to the bottom, but I only started using/carrying them because they are required when bottomfish/halibut fishing.	1	0	0	0	0	0	0	0	1	0	1	1
1254	Complete	1	1	1	1	1	1	1	1	0	d. Closed year-round for most species, but open June through September for Lingcod and Pacific Halibut	0	0	0	1	1	0	1	0	1	0	0	0	1	1	0	0	0	1	0	0	0	0	0	0	0	b. I think they work to get rockfish to the bottom, and I used/carried them before they were required when bottomfish/halibut fishing.	0	0	1	1	0	1	0	0	0	0	1	1
1255	Complete	0	1	1	1	1	1	1	0	0	b. Open April through September, with restricted seasons for Lingcod and a few other species	0	1	1	1	0	0	1	1	1	0	0	0	0	1	0	1	0	0	0	0	0	1	0	0	0	c. I think they work to get rockfish to the bottom, but I only started using/carrying them because they are required when bottomfish/halibut fishing.	0	1	0	0	0	0	0	0	0	0	1	1
1256	Complete	1	0	0	1	0	0	1	0	0	f. I donâ€™t know	0	0	0	0	0	0	0	0	0	1	1	0	0	0	0	0	0	1	0	0	0	0	0	0	0	a. I hadnâ€™t heard about descending devices before this survey	0	0	1	1	0	1	0	0	0	1	1	1
1260	Complete	0	0	0	1	0	1	1	0	0	a. Open only May through August	0	0	0	0	1	0	1	1	0	0	0	0	1	1	0	1	0	0	0	0	0	1	0	0	0	d. I donâ€™t think they work to get rockfish to the bottom, and I only use/carry them because they are required when bottomfish/halibut fishing.	1	0	0	0	0	0	1	0	1	0	0	0
1261	Complete	0	1	0	1	0	0	1	0	0	b. Open April through September, with restricted seasons for Lingcod and a few other species	0	0	0	0	1	0	1	1	0	0	0	0	0	0	0	1	0	0	0	0	1	1	0	0	0	b. I think they work to get rockfish to the bottom, and I used/carried them before they were required when bottomfish/halibut fishing.	0	1	0	1	0	0	0	0	0	0	1	1
1262	Complete	0	0	0	1	0	0	1	0	0	b. Open April through September, with restricted seasons for Lingcod and a few other species	0	1	0	1	1	0	1	0	1	0	0	0	0	0	0	1	0	0	0	0	0	1	0	0	0	c. I think they work to get rockfish to the bottom, but I only started using/carrying them because they are required when bottomfish/halibut fishing.	0	0	0	0	0	0	0	0	1	0	0	0
1265	Complete	1	1	1	1	1	1	1	1	0	a. Open only May through August	0	0	1	0	1	0	1	0	1	0	0	0	0	1	0	1	0	0	0	0	0	1	0	0	0	c. I think they work to get rockfish to the bottom, but I only started using/carrying them because they are required when bottomfish/halibut fishing.	0	0	0	0	0	1	1	0	0	0	0	0
1271	Complete	1	1	1	1	1	1	1	1	0	d. Closed year-round for most species, but open June through September for Lingcod and Pacific Halibut	0	0	0	0	1	0	0	0	0	0	1	0	0	0	0	0	0	0	0	1	0	0	0	0	0	e. I donâ€™t think they work to get rockfish to the bottom, so I donâ€™t use/carry them.	0	1	1	1	0	0	1	0	0	0	1	1
1272	Complete	1	1	1	1	1	1	1	1	0	b. Open April through September, with restricted seasons for Lingcod and a few other species	0	0	0	0	1	0	0	1	0	0	0	0	1	0	0	1	0	0	0	0	0	1	0	0	0	c. I think they work to get rockfish to the bottom, but I only started using/carrying them because they are required when bottomfish/halibut fishing.	0	0	1	0	0	1	0	0	0	0	1	1
1276	Complete	1	1	1	1	1	1	1	0	0	d. Closed year-round for most species, but open June through September for Lingcod and Pacific Halibut	0	0	0	0	0	0	1	1	1	0	0	0	0	1	0	1	0	0	0	0	1	0	0	0	0	b. I think they work to get rockfish to the bottom, and I used/carried them before they were required when bottomfish/halibut fishing.	0	1	1	0	0	1	0	0	0	0	1	1
1278	Complete	0	0	0	0	0	0	1	0	0	c. Open year-round, with restricted seasons for Lingcod and a few other species	0	0	0	0	1	0	0	0	0	0	0	0	1	1	1	1	0	1	0	0	1	1	0	0	0	b. I think they work to get rockfish to the bottom, and I used/carried them before they were required when bottomfish/halibut fishing.	1	1	1	1	0	1	0	0	0	0	1	1
1279	Complete	0	0	0	0	0	0	1	0	0	b. Open April through September, with restricted seasons for Lingcod and a few other species	0	0	0	1	0	0	1	1	0	0	0	0	1	0	0	1	0	0	0	0	1	0	0	0	0	b. I think they work to get rockfish to the bottom, and I used/carried them before they were required when bottomfish/halibut fishing.	0	0	1	0	0	0	0	0	1	0	1	1
1280	Complete	0	0	0	0	0	0	0	0	1	a. Open only May through August	0	0	0	0	1	0	0	0	0	0	0	0	0	0	0	1	0	0	0	0	1	0	0	0	0	b. I think they work to get rockfish to the bottom, and I used/carried them before they were required when bottomfish/halibut fishing.	0	0	1	1	0	0	0	0	0	0	1	1
1282	Complete	0	0	0	1	0	1	1	0	0	a. Open only May through August	0	0	0	0	1	0	0	0	0	0	0	0	0	0	0	1	0	1	0	0	0	0	0	0	0	NA	0	0	0	1	0	0	0	0	0	0	1	1
1283	Complete	0	0	0	0	0	0	0	0	0	f. I donâ€™t know	0	0	0	0	0	0	0	0	1	0	0	0	0	0	1	0	0	0	0	0	0	0	0	0	0	NA	0	0	0	0	0	0	0	0	0	1	1	0
1285	Complete	1	0	0	1	0	0	0	0	0	a. Open only May through August	0	0	0	0	1	0	0	0	0	0	1	0	0	0	0	0	0	1	0	0	0	0	0	0	0	a. I hadnâ€™t heard about descending devices before this survey	1	0	1	0	0	0	0	0	0	0	1	1
1286	Complete	0	0	0	1	0	0	1	0	0	c. Open year-round, with restricted seasons for Lingcod and a few other species	0	0	0	0	1	0	0	0	0	0	0	0	1	0	0	0	0	1	0	0	0	0	0	0	0	c. I think they work to get rockfish to the bottom, but I only started using/carrying them because they are required when bottomfish/halibut fishing.	0	0	0	0	0	0	0	0	1	0	1	1
1287	Complete	0	0	0	1	0	0	1	0	0	c. Open year-round, with restricted seasons for Lingcod and a few other species	0	0	0	0	1	0	1	0	1	0	0	0	0	1	0	1	0	0	0	0	0	1	0	0	0	d. I donâ€™t think they work to get rockfish to the bottom, and I only use/carry them because they are required when bottomfish/halibut fishing.	0	1	0	0	0	0	0	0	0	0	1	0
1288	Complete	0	0	0	0	0	0	0	0	0	a. Open only May through August	0	0	0	0	0	0	0	0	0	1	0	0	1	1	0	0	0	0	1	0	0	0	0	0	0	a. I hadnâ€™t heard about descending devices before this survey	0	0	0	1	0	1	0	0	0	0	1	1
1292	Complete	1	1	1	1	1	1	0	1	0	d. Closed year-round for most species, but open June through September for Lingcod and Pacific Halibut	0	0	0	0	0	1	0	0	1	0	0	0	0	0	0	1	0	0	0	0	0	1	0	0	0	b. I think they work to get rockfish to the bottom, and I used/carried them before they were required when bottomfish/halibut fishing.	1	0	0	0	0	1	0	0	0	0	1	1
1293	Complete	0	0	0	0	0	0	0	0	1	a. Open only May through August	0	0	1	0	0	0	0	0	0	1	1	0	0	0	0	0	0	1	1	1	0	0	0	0	0	a. I hadnâ€™t heard about descending devices before this survey	1	0	0	0	0	1	0	0	1	0	0	1
1297	Complete	0	1	0	1	1	1	1	0	0	d. Closed year-round for most species, but open June through September for Lingcod and Pacific Halibut	0	0	0	0	1	0	0	0	0	0	0	0	1	1	0	0	0	1	0	0	0	0	0	0	1	c. I think they work to get rockfish to the bottom, but I only started using/carrying them because they are required when bottomfish/halibut fishing.	0	1	1	0	0	1	0	0	0	0	1	0
1298	Complete	0	1	0	0	0	0	1	0	0	d. Closed year-round for most species, but open June through September for Lingcod and Pacific Halibut	0	0	1	1	0	0	1	1	1	0	0	0	1	1	0	0	0	0	0	0	0	1	0	0	0	b. I think they work to get rockfish to the bottom, and I used/carried them before they were required when bottomfish/halibut fishing.	1	0	1	1	0	1	1	0	1	0	1	1
1302	Complete	0	0	0	0	0	0	1	0	0	c. Open year-round, with restricted seasons for Lingcod and a few other species	0	0	0	0	1	0	1	1	1	0	0	0	1	0	0	1	0	0	0	0	0	1	0	0	0	b. I think they work to get rockfish to the bottom, and I used/carried them before they were required when bottomfish/halibut fishing.	0	1	1	0	0	0	1	0	0	0	1	1
1304	Complete	1	1	0	1	0	0	1	1	0	c. Open year-round, with restricted seasons for Lingcod and a few other species	0	0	0	0	1	0	1	1	0	0	0	0	0	1	0	0	0	0	0	1	0	0	0	0	0	c. I think they work to get rockfish to the bottom, but I only started using/carrying them because they are required when bottomfish/halibut fishing.	0	0	1	1	0	1	1	0	0	0	1	1
1306	Complete	0	0	0	1	0	0	1	0	0	c. Open year-round, with restricted seasons for Lingcod and a few other species	0	0	1	1	0	0	0	1	0	0	0	0	0	1	0	1	0	0	0	0	1	0	0	0	0	b. I think they work to get rockfish to the bottom, and I used/carried them before they were required when bottomfish/halibut fishing.	0	1	0	0	0	0	0	0	0	0	1	1
1307	Complete	1	0	1	0	0	0	1	0	0	b. Open April through September, with restricted seasons for Lingcod and a few other species	0	0	0	0	1	0	0	1	0	0	0	0	1	0	0	1	0	0	0	0	0	1	0	0	0	c. I think they work to get rockfish to the bottom, but I only started using/carrying them because they are required when bottomfish/halibut fishing.	0	1	1	1	0	0	0	0	1	0	1	1
1308	Complete	1	1	1	1	1	1	1	1	0	c. Open year-round, with restricted seasons for Lingcod and a few other species	0	0	0	1	0	1	0	1	0	0	0	0	1	0	0	1	0	0	0	0	1	1	0	0	0	c. I think they work to get rockfish to the bottom, but I only started using/carrying them because they are required when bottomfish/halibut fishing.	0	0	0	0	0	0	1	0	0	0	1	1
1309	Complete	1	0	1	1	1	1	1	1	0	f. I donâ€™t know	0	0	0	0	0	0	0	0	0	1	1	0	0	0	0	0	0	1	1	1	0	0	0	0	0	a. I hadnâ€™t heard about descending devices before this survey	1	1	0	1	0	1	1	0	0	0	1	0
1310	Complete	0	0	0	1	1	1	1	0	0	c. Open year-round, with restricted seasons for Lingcod and a few other species	0	0	0	0	1	0	1	1	1	0	0	0	1	0	0	1	0	0	0	0	0	1	0	0	0	c. I think they work to get rockfish to the bottom, but I only started using/carrying them because they are required when bottomfish/halibut fishing.	1	0	1	1	0	0	0	0	1	0	1	1
1312	Complete	0	1	0	1	0	0	1	0	0	d. Closed year-round for most species, but open June through September for Lingcod and Pacific Halibut	0	0	0	1	0	0	0	0	0	0	0	0	1	1	0	0	0	0	1	1	0	0	0	0	1	a. I hadnâ€™t heard about descending devices before this survey	1	1	1	1	0	0	1	0	1	0	0	1
1315	Complete	0	1	0	0	0	0	1	0	0	d. Closed year-round for most species, but open June through September for Lingcod and Pacific Halibut	0	0	0	0	1	0	1	1	0	0	0	0	0	1	0	1	0	0	0	0	1	1	0	0	0	b. I think they work to get rockfish to the bottom, and I used/carried them before they were required when bottomfish/halibut fishing.	1	1	1	1	0	0	1	0	0	0	1	1
1316	Complete	0	1	1	1	1	1	1	1	0	b. Open April through September, with restricted seasons for Lingcod and a few other species	0	0	1	1	0	0	1	1	0	0	0	0	0	1	0	0	0	0	0	0	0	1	0	0	0	c. I think they work to get rockfish to the bottom, but I only started using/carrying them because they are required when bottomfish/halibut fishing.	0	1	1	1	0	0	1	0	0	0	1	1
1317	Complete	1	0	1	1	1	1	1	0	0	d. Closed year-round for most species, but open June through September for Lingcod and Pacific Halibut	0	0	0	0	1	0	0	0	0	0	0	0	1	0	0	0	0	1	0	0	0	0	0	0	0	c. I think they work to get rockfish to the bottom, but I only started using/carrying them because they are required when bottomfish/halibut fishing.	0	1	0	0	0	0	0	0	0	0	1	0
1319	Complete	0	0	0	0	1	0	1	0	0	f. I donâ€™t know	0	0	0	0	0	0	0	0	0	1	0	0	0	0	0	1	0	0	0	0	0	1	0	0	0	NA	1	0	1	0	0	1	0	0	1	0	1	1
1322	Complete	0	0	0	1	1	0	1	0	0	d. Closed year-round for most species, but open June through September for Lingcod and Pacific Halibut	0	0	1	1	0	0	1	0	1	0	0	0	1	0	0	1	0	0	0	0	1	0	0	0	0	c. I think they work to get rockfish to the bottom, but I only started using/carrying them because they are required when bottomfish/halibut fishing.	0	0	1	0	0	0	0	0	1	0	1	1
1323	Complete	1	0	1	1	0	0	0	1	0	f. I donâ€™t know	0	0	0	0	1	0	0	0	0	0	0	0	1	0	0	0	0	0	0	0	1	0	0	0	0	c. I think they work to get rockfish to the bottom, but I only started using/carrying them because they are required when bottomfish/halibut fishing.	1	0	0	0	0	0	0	0	0	0	0	0
1325	Complete	0	0	0	0	0	0	0	0	1	b. Open April through September, with restricted seasons for Lingcod and a few other species	0	0	0	1	0	0	0	0	1	0	0	0	1	0	0	1	0	0	0	0	1	0	0	0	0	b. I think they work to get rockfish to the bottom, and I used/carried them before they were required when bottomfish/halibut fishing.	0	0	0	0	0	0	1	0	0	0	1	0
1326	Complete	0	1	0	1	1	0	1	0	0	c. Open year-round, with restricted seasons for Lingcod and a few other species	0	0	0	0	1	0	1	1	0	0	0	0	0	0	0	1	0	0	0	0	1	0	0	0	0	c. I think they work to get rockfish to the bottom, but I only started using/carrying them because they are required when bottomfish/halibut fishing.	1	0	1	0	0	0	1	0	0	0	1	1
1327	Complete	1	1	1	1	1	1	1	1	0	c. Open year-round, with restricted seasons for Lingcod and a few other species	0	0	0	1	1	0	0	0	0	0	0	0	0	1	0	0	0	0	1	0	0	0	0	0	0	a. I hadnâ€™t heard about descending devices before this survey	0	0	1	0	0	0	0	0	0	0	0	1
1329	Complete	1	1	1	1	1	1	1	1	0	d. Closed year-round for most species, but open June through September for Lingcod and Pacific Halibut	0	0	1	1	1	0	1	1	1	0	0	0	1	0	0	1	0	0	0	0	1	1	0	0	0	b. I think they work to get rockfish to the bottom, and I used/carried them before they were required when bottomfish/halibut fishing.	0	0	1	0	1	0	1	0	0	0	1	1
1330	Complete	1	1	1	1	1	1	1	1	0	d. Closed year-round for most species, but open June through September for Lingcod and Pacific Halibut	0	0	0	1	1	0	0	1	0	0	0	0	1	1	1	0	0	1	0	1	0	0	0	0	0	NA	0	1	0	0	0	1	1	0	0	0	1	0
1333	Complete	0	1	0	1	0	0	1	0	0	d. Closed year-round for most species, but open June through September for Lingcod and Pacific Halibut	0	0	1	1	0	0	0	0	1	0	0	0	1	1	0	1	0	0	0	0	0	1	0	0	0	b. I think they work to get rockfish to the bottom, and I used/carried them before they were required when bottomfish/halibut fishing.	1	1	1	1	0	1	0	0	0	0	1	1
1334	Complete	0	1	0	1	0	0	1	0	0	b. Open April through September, with restricted seasons for Lingcod and a few other species	0	0	0	0	1	0	1	1	1	0	0	0	1	0	0	1	0	0	0	0	1	1	0	0	0	b. I think they work to get rockfish to the bottom, and I used/carried them before they were required when bottomfish/halibut fishing.	1	1	1	1	0	0	0	0	1	0	1	1
1338	Complete	0	1	0	0	0	0	1	0	0	c. Open year-round, with restricted seasons for Lingcod and a few other species	0	0	0	0	1	0	1	0	1	0	0	0	1	1	0	1	0	0	0	0	0	1	0	0	0	c. I think they work to get rockfish to the bottom, but I only started using/carrying them because they are required when bottomfish/halibut fishing.	0	0	1	1	0	0	1	0	0	0	0	1
1339	Complete	0	0	0	1	0	0	0	1	0	d. Closed year-round for most species, but open June through September for Lingcod and Pacific Halibut	0	0	0	0	0	0	1	1	0	0	0	0	0	0	0	1	0	0	0	0	0	1	0	0	0	d. I donâ€™t think they work to get rockfish to the bottom, and I only use/carry them because they are required when bottomfish/halibut fishing.	1	0	0	0	0	0	0	0	0	0	1	1
1340	Complete	0	0	0	1	0	0	1	0	0	c. Open year-round, with restricted seasons for Lingcod and a few other species	0	0	0	0	1	0	1	1	0	0	0	0	1	1	0	0	0	0	0	1	0	0	0	0	0	e. I donâ€™t think they work to get rockfish to the bottom, so I donâ€™t use/carry them.	0	0	0	1	0	0	0	0	0	0	1	1
1342	Complete	1	1	1	1	1	1	1	1	0	d. Closed year-round for most species, but open June through September for Lingcod and Pacific Halibut	0	0	0	0	1	0	0	0	0	0	0	0	0	0	0	1	0	0	0	0	0	1	0	0	0	c. I think they work to get rockfish to the bottom, but I only started using/carrying them because they are required when bottomfish/halibut fishing.	0	0	0	0	0	0	1	0	0	0	1	0
1343	Complete	0	0	0	0	0	0	1	0	0	b. Open April through September, with restricted seasons for Lingcod and a few other species	0	1	0	1	0	0	0	0	1	0	0	0	0	0	0	1	0	0	0	0	0	1	0	0	0	c. I think they work to get rockfish to the bottom, but I only started using/carrying them because they are required when bottomfish/halibut fishing.	0	0	1	0	0	0	0	0	0	0	1	0
1344	Complete	0	0	0	1	0	0	1	0	0	f. I donâ€™t know	0	1	0	1	0	0	0	0	1	0	0	0	1	0	0	1	0	0	0	0	0	1	0	0	0	c. I think they work to get rockfish to the bottom, but I only started using/carrying them because they are required when bottomfish/halibut fishing.	0	0	0	1	0	0	1	0	0	0	1	0
1345	Complete	0	0	0	1	1	1	1	0	0	b. Open April through September, with restricted seasons for Lingcod and a few other species	0	0	1	1	0	0	0	0	0	0	0	0	1	1	0	1	0	0	0	0	1	1	0	0	0	b. I think they work to get rockfish to the bottom, and I used/carried them before they were required when bottomfish/halibut fishing.	0	1	1	0	0	1	1	0	1	0	1	0
1348	Complete	1	0	0	0	1	1	1	0	0	c. Open year-round, with restricted seasons for Lingcod and a few other species	0	0	0	1	1	0	1	0	1	0	0	0	1	0	0	1	0	0	0	0	1	0	0	0	0	b. I think they work to get rockfish to the bottom, and I used/carried them before they were required when bottomfish/halibut fishing.	0	0	1	0	0	1	1	0	1	0	1	1
1352	Complete	0	0	0	1	0	0	1	0	0	d. Closed year-round for most species, but open June through September for Lingcod and Pacific Halibut	0	0	1	0	0	0	1	0	1	0	0	0	0	0	0	1	0	0	0	0	0	1	0	0	0	b. I think they work to get rockfish to the bottom, and I used/carried them before they were required when bottomfish/halibut fishing.	0	0	0	0	0	0	1	0	0	1	0	1
1354	Complete	1	0	0	1	0	1	1	0	0	c. Open year-round, with restricted seasons for Lingcod and a few other species	0	0	0	1	0	0	1	1	0	0	0	0	0	0	0	1	0	1	0	0	0	0	1	0	0	d. I donâ€™t think they work to get rockfish to the bottom, and I only use/carry them because they are required when bottomfish/halibut fishing.	0	0	0	0	0	0	1	0	0	0	0	1
1356	Complete	1	0	0	0	0	1	0	1	0	c. Open year-round, with restricted seasons for Lingcod and a few other species	0	0	0	0	0	0	0	0	0	1	0	0	1	0	0	0	0	0	1	0	0	0	0	0	0	a. I hadnâ€™t heard about descending devices before this survey	1	1	0	0	0	1	0	0	0	0	1	0
1359	Complete	1	0	1	0	0	0	0	0	0	c. Open year-round, with restricted seasons for Lingcod and a few other species	0	0	1	0	0	0	0	0	0	0	0	0	0	1	0	0	0	0	1	0	0	0	0	0	0	a. I hadnâ€™t heard about descending devices before this survey	0	0	0	0	0	0	0	0	1	0	1	0
1360	Complete	0	1	0	0	0	0	1	0	0	c. Open year-round, with restricted seasons for Lingcod and a few other species	0	0	1	1	1	0	1	0	1	0	0	0	1	1	0	1	0	0	0	0	1	1	0	0	0	b. I think they work to get rockfish to the bottom, and I used/carried them before they were required when bottomfish/halibut fishing.	1	1	0	1	0	0	1	1	1	0	0	1
1361	Complete	0	0	0	1	0	0	1	0	0	d. Closed year-round for most species, but open June through September for Lingcod and Pacific Halibut	0	0	0	0	1	0	0	0	0	0	0	0	0	0	0	1	0	0	0	0	0	1	0	0	0	c. I think they work to get rockfish to the bottom, but I only started using/carrying them because they are required when bottomfish/halibut fishing.	0	0	1	0	0	0	0	0	0	0	1	1
1362	Complete	0	0	0	0	1	1	1	0	0	d. Closed year-round for most species, but open June through September for Lingcod and Pacific Halibut	0	0	0	1	1	0	1	1	1	0	0	0	0	0	0	1	0	0	0	0	0	0	1	0	0	c. I think they work to get rockfish to the bottom, but I only started using/carrying them because they are required when bottomfish/halibut fishing.	0	0	0	0	0	0	1	0	0	0	1	1
1368	Complete	0	0	0	1	0	0	1	0	0	f. I donâ€™t know	0	0	0	0	1	0	1	1	1	0	0	0	0	0	0	1	0	0	0	0	0	1	0	0	0	c. I think they work to get rockfish to the bottom, but I only started using/carrying them because they are required when bottomfish/halibut fishing.	1	0	0	0	0	0	1	0	0	0	1	0
1371	Complete	1	0	1	1	1	1	1	1	0	d. Closed year-round for most species, but open June through September for Lingcod and Pacific Halibut	0	0	0	0	1	1	0	0	1	0	0	0	1	0	0	1	0	0	0	0	1	0	0	1	0	b. I think they work to get rockfish to the bottom, and I used/carried them before they were required when bottomfish/halibut fishing.	1	1	1	1	0	0	0	0	1	1	1	1
1372	Complete	1	1	1	1	1	1	1	0	0	d. Closed year-round for most species, but open June through September for Lingcod and Pacific Halibut	0	0	0	0	1	0	1	0	1	0	0	0	1	1	1	1	0	0	0	0	0	1	1	0	0	c. I think they work to get rockfish to the bottom, but I only started using/carrying them because they are required when bottomfish/halibut fishing.	0	1	1	0	0	0	0	0	1	0	1	0
1374	Complete	1	0	1	0	1	0	0	0	0	d. Closed year-round for most species, but open June through September for Lingcod and Pacific Halibut	0	0	0	0	1	0	0	0	0	0	0	0	0	1	0	0	0	1	0	1	0	0	0	0	0	a. I hadnâ€™t heard about descending devices before this survey	1	0	1	1	0	0	0	0	1	0	1	1
1375	Complete	0	0	0	0	0	0	0	0	0	NA	0	0	0	0	0	0	0	0	0	0	0	0	0	0	0	0	0	0	0	0	0	0	0	0	0	a. I hadnâ€™t heard about descending devices before this survey	0	0	1	0	0	0	0	0	1	0	1	1
1376	Complete	0	0	0	1	1	0	1	0	0	d. Closed year-round for most species, but open June through September for Lingcod and Pacific Halibut	0	0	0	0	1	0	1	1	1	0	0	0	0	0	0	1	0	0	0	0	0	1	0	0	0	b. I think they work to get rockfish to the bottom, and I used/carried them before they were required when bottomfish/halibut fishing.	0	0	0	0	0	0	1	0	0	0	1	1
1377	Complete	0	1	0	0	0	0	1	1	0	c. Open year-round, with restricted seasons for Lingcod and a few other species	0	0	1	1	1	0	0	1	1	0	0	0	1	1	0	1	0	0	0	0	0	1	0	0	0	b. I think they work to get rockfish to the bottom, and I used/carried them before they were required when bottomfish/halibut fishing.	0	1	1	0	0	0	0	0	1	0	0	1
1384	Complete	0	1	1	1	1	0	1	1	0	d. Closed year-round for most species, but open June through September for Lingcod and Pacific Halibut	0	0	0	1	1	0	0	1	1	0	0	0	1	1	0	1	0	0	0	0	0	1	0	0	0	b. I think they work to get rockfish to the bottom, and I used/carried them before they were required when bottomfish/halibut fishing.	1	1	1	0	0	0	0	0	0	0	1	1
1388	Complete	1	0	0	0	0	0	0	0	0	c. Open year-round, with restricted seasons for Lingcod and a few other species	0	0	0	0	0	0	0	0	0	1	0	0	0	1	0	0	0	1	1	0	0	0	0	0	0	a. I hadnâ€™t heard about descending devices before this survey	0	1	0	0	0	0	0	0	0	0	0	0
1393	Complete	0	1	0	0	1	0	1	1	0	c. Open year-round, with restricted seasons for Lingcod and a few other species	0	0	0	0	0	0	0	0	0	0	0	0	0	1	0	1	0	0	0	0	1	0	0	0	0	b. I think they work to get rockfish to the bottom, and I used/carried them before they were required when bottomfish/halibut fishing.	0	0	0	0	0	0	1	0	0	0	1	0
1395	Complete	1	1	1	1	1	1	1	1	0	f. I donâ€™t know	0	0	0	0	1	0	0	1	0	0	0	0	1	0	0	0	0	0	0	0	1	0	0	0	0	b. I think they work to get rockfish to the bottom, and I used/carried them before they were required when bottomfish/halibut fishing.	1	1	1	1	0	0	1	0	1	0	1	0
1396	Complete	0	0	0	1	1	1	1	1	0	b. Open April through September, with restricted seasons for Lingcod and a few other species	0	0	0	0	0	0	0	1	0	0	0	1	1	1	0	1	0	0	0	0	0	1	0	0	0	c. I think they work to get rockfish to the bottom, but I only started using/carrying them because they are required when bottomfish/halibut fishing.	1	1	0	0	0	1	0	0	0	0	0	1
1399	Complete	0	1	0	0	0	0	1	0	0	d. Closed year-round for most species, but open June through September for Lingcod and Pacific Halibut	0	0	0	0	1	0	0	0	0	0	0	0	0	1	0	1	0	0	0	0	1	0	0	0	0	c. I think they work to get rockfish to the bottom, but I only started using/carrying them because they are required when bottomfish/halibut fishing.	0	0	0	0	0	0	1	0	0	0	1	0
1400	Complete	0	0	0	0	0	0	1	0	0	d. Closed year-round for most species, but open June through September for Lingcod and Pacific Halibut	0	0	0	1	0	1	1	1	0	0	0	0	1	0	0	1	0	0	0	0	0	0	0	0	0	b. I think they work to get rockfish to the bottom, and I used/carried them before they were required when bottomfish/halibut fishing.	0	1	0	0	0	0	1	0	0	0	1	0
1401	Complete	0	0	0	1	0	0	0	0	0	c. Open year-round, with restricted seasons for Lingcod and a few other species	0	0	0	0	0	1	0	0	0	0	0	0	1	0	0	0	0	0	0	1	0	0	0	0	0	a. I hadnâ€™t heard about descending devices before this survey	1	0	1	0	0	0	0	0	0	0	1	1
1402	Complete	0	0	0	1	1	0	1	0	0	d. Closed year-round for most species, but open June through September for Lingcod and Pacific Halibut	0	0	0	1	1	0	1	1	0	0	0	0	1	1	0	0	0	0	0	0	0	1	0	0	0	c. I think they work to get rockfish to the bottom, but I only started using/carrying them because they are required when bottomfish/halibut fishing.	1	0	1	1	0	0	0	0	0	0	1	1
1403	Complete	0	0	0	1	0	1	1	0	0	d. Closed year-round for most species, but open June through September for Lingcod and Pacific Halibut	0	0	1	1	0	0	0	0	1	0	0	0	0	1	0	1	0	0	0	0	0	1	0	0	0	b. I think they work to get rockfish to the bottom, and I used/carried them before they were required when bottomfish/halibut fishing.	1	0	1	0	0	0	0	0	0	0	0	1
1404	Complete	0	1	0	1	1	1	1	0	0	c. Open year-round, with restricted seasons for Lingcod and a few other species	0	0	0	0	1	0	1	0	1	0	0	0	1	1	0	1	0	0	0	0	0	0	1	0	0	c. I think they work to get rockfish to the bottom, but I only started using/carrying them because they are required when bottomfish/halibut fishing.	0	0	0	0	0	0	1	0	0	0	1	1
1410	Complete	0	0	0	1	1	0	1	1	0	d. Closed year-round for most species, but open June through September for Lingcod and Pacific Halibut	0	0	0	1	0	0	1	1	0	0	1	0	1	0	0	1	0	0	0	0	1	0	0	0	0	d. I donâ€™t think they work to get rockfish to the bottom, and I only use/carry them because they are required when bottomfish/halibut fishing.	1	0	1	0	0	0	0	0	0	0	0	1
1411	Complete	0	0	0	1	1	1	1	0	0	c. Open year-round, with restricted seasons for Lingcod and a few other species	0	0	0	0	1	0	0	0	0	0	0	0	1	0	0	1	0	0	0	0	0	1	0	0	0	c. I think they work to get rockfish to the bottom, but I only started using/carrying them because they are required when bottomfish/halibut fishing.	0	0	1	0	0	0	1	0	0	0	0	1
1412	Complete	0	0	0	0	0	0	1	0	0	c. Open year-round, with restricted seasons for Lingcod and a few other species	0	0	1	1	1	0	1	1	1	0	0	0	1	0	0	0	0	0	0	0	0	1	1	0	0	b. I think they work to get rockfish to the bottom, and I used/carried them before they were required when bottomfish/halibut fishing.	0	1	0	0	0	0	1	0	0	1	1	0
1415	Complete	0	0	0	1	0	0	0	0	0	b. Open April through September, with restricted seasons for Lingcod and a few other species	0	0	1	0	0	0	0	1	1	0	0	0	1	0	0	1	0	0	0	0	1	0	0	0	0	b. I think they work to get rockfish to the bottom, and I used/carried them before they were required when bottomfish/halibut fishing.	0	1	0	0	0	1	1	0	0	0	1	1
1419	Complete	0	0	0	1	1	0	1	0	0	d. Closed year-round for most species, but open June through September for Lingcod and Pacific Halibut	0	0	1	1	0	0	1	1	0	0	0	0	0	1	0	0	0	1	0	0	0	0	0	0	0	b. I think they work to get rockfish to the bottom, and I used/carried them before they were required when bottomfish/halibut fishing.	0	1	1	0	0	0	0	0	0	0	1	1
1420	Complete	1	0	1	1	1	1	1	1	0	d. Closed year-round for most species, but open June through September for Lingcod and Pacific Halibut	0	0	0	0	1	0	0	0	0	0	0	0	1	1	0	1	0	0	0	0	0	1	0	0	0	b. I think they work to get rockfish to the bottom, and I used/carried them before they were required when bottomfish/halibut fishing.	0	0	1	1	0	1	1	0	0	0	1	1
1421	Complete	0	0	0	1	0	0	0	0	0	d. Closed year-round for most species, but open June through September for Lingcod and Pacific Halibut	0	0	0	0	1	0	1	0	1	0	0	0	1	1	0	1	0	1	0	0	0	0	1	0	0	c. I think they work to get rockfish to the bottom, but I only started using/carrying them because they are required when bottomfish/halibut fishing.	0	0	1	0	0	0	0	0	0	0	1	0
1425	Complete	0	1	0	1	0	0	1	0	0	d. Closed year-round for most species, but open June through September for Lingcod and Pacific Halibut	0	0	0	0	0	0	0	0	0	1	0	0	1	1	0	1	0	0	0	0	0	1	0	0	0	c. I think they work to get rockfish to the bottom, but I only started using/carrying them because they are required when bottomfish/halibut fishing.	0	0	0	0	0	0	1	0	1	0	1	0
1426	Complete	0	1	0	1	1	0	1	0	0	d. Closed year-round for most species, but open June through September for Lingcod and Pacific Halibut	0	0	0	1	1	0	0	0	1	0	0	0	0	0	1	1	0	0	0	1	1	0	0	0	0	a. I hadnâ€™t heard about descending devices before this survey	1	0	1	0	0	0	0	0	1	1	1	1
1427	Complete	1	1	1	1	1	1	1	1	0	d. Closed year-round for most species, but open June through September for Lingcod and Pacific Halibut	0	0	0	0	1	1	0	0	1	0	1	0	0	0	0	0	0	0	0	0	0	0	0	0	1	c. I think they work to get rockfish to the bottom, but I only started using/carrying them because they are required when bottomfish/halibut fishing.	0	0	1	1	0	0	0	0	0	0	0	0
1429	Complete	1	1	1	1	1	1	1	1	0	d. Closed year-round for most species, but open June through September for Lingcod and Pacific Halibut	0	0	0	0	1	0	0	0	1	0	0	0	0	0	0	1	0	0	0	0	0	1	0	0	0	c. I think they work to get rockfish to the bottom, but I only started using/carrying them because they are required when bottomfish/halibut fishing.	0	0	0	0	0	0	1	0	1	0	1	0
1432	Complete	0	0	0	1	0	0	1	0	0	d. Closed year-round for most species, but open June through September for Lingcod and Pacific Halibut	0	0	0	0	1	0	1	1	1	0	0	0	0	0	0	1	0	0	0	0	0	1	0	0	0	c. I think they work to get rockfish to the bottom, but I only started using/carrying them because they are required when bottomfish/halibut fishing.	0	0	1	0	0	0	1	0	0	0	1	0
1434	Complete	1	0	1	1	1	1	0	0	0	d. Closed year-round for most species, but open June through September for Lingcod and Pacific Halibut	0	1	1	0	1	0	0	1	1	0	0	0	0	1	0	1	0	0	0	0	1	0	0	0	0	c. I think they work to get rockfish to the bottom, but I only started using/carrying them because they are required when bottomfish/halibut fishing.	1	1	0	0	0	0	1	0	0	1	1	1
1436	Complete	0	0	0	1	1	1	1	0	0	b. Open April through September, with restricted seasons for Lingcod and a few other species	0	0	0	0	0	0	0	1	0	0	0	0	0	0	0	1	0	0	0	0	1	1	0	0	0	c. I think they work to get rockfish to the bottom, but I only started using/carrying them because they are required when bottomfish/halibut fishing.	0	0	0	0	0	0	0	1	0	0	1	0
1438	Complete	0	0	0	1	0	0	1	0	0	d. Closed year-round for most species, but open June through September for Lingcod and Pacific Halibut	0	0	0	0	1	0	0	0	1	0	0	0	1	0	0	1	0	1	0	0	0	0	0	0	0	c. I think they work to get rockfish to the bottom, but I only started using/carrying them because they are required when bottomfish/halibut fishing.	0	0	1	0	0	0	0	0	1	0	0	1
1439	Complete	1	1	1	1	1	1	1	1	0	c. Open year-round, with restricted seasons for Lingcod and a few other species	0	0	0	0	1	0	0	1	1	0	0	0	1	0	0	1	0	0	0	0	1	0	0	0	0	c. I think they work to get rockfish to the bottom, but I only started using/carrying them because they are required when bottomfish/halibut fishing.	0	0	0	1	0	0	1	0	1	0	0	0
1444	Complete	1	1	1	1	1	1	1	1	0	f. I donâ€™t know	0	0	0	0	1	0	1	1	0	0	0	0	0	0	0	1	0	0	0	0	0	1	0	0	0	c. I think they work to get rockfish to the bottom, but I only started using/carrying them because they are required when bottomfish/halibut fishing.	0	0	0	0	0	0	0	1	0	0	1	1
1445	Complete	0	0	0	1	1	0	1	0	0	d. Closed year-round for most species, but open June through September for Lingcod and Pacific Halibut	0	0	0	0	1	0	0	1	0	0	0	0	1	0	0	1	0	0	0	0	0	1	0	0	0	b. I think they work to get rockfish to the bottom, and I used/carried them before they were required when bottomfish/halibut fishing.	0	1	1	1	0	0	1	0	0	0	1	1
1446	Complete	0	0	0	0	0	0	1	0	0	d. Closed year-round for most species, but open June through September for Lingcod and Pacific Halibut	0	0	0	0	1	0	1	1	0	0	0	0	1	1	0	1	0	0	0	0	1	1	0	0	0	b. I think they work to get rockfish to the bottom, and I used/carried them before they were required when bottomfish/halibut fishing.	0	0	1	1	0	0	1	0	0	0	1	0
1447	Complete	0	0	0	1	0	0	1	0	0	d. Closed year-round for most species, but open June through September for Lingcod and Pacific Halibut	0	1	1	1	1	0	1	0	1	0	0	0	0	1	0	1	0	0	0	0	0	0	1	0	0	c. I think they work to get rockfish to the bottom, but I only started using/carrying them because they are required when bottomfish/halibut fishing.	0	0	0	0	0	0	0	0	1	0	0	0
1451	Complete	1	1	1	1	1	1	1	1	0	c. Open year-round, with restricted seasons for Lingcod and a few other species	0	0	0	1	1	0	0	0	0	0	0	0	0	0	0	1	0	0	1	0	0	0	0	0	0	a. I hadnâ€™t heard about descending devices before this survey	0	0	1	1	0	0	1	0	0	0	1	1
1453	Complete	0	1	0	1	0	0	1	0	0	c. Open year-round, with restricted seasons for Lingcod and a few other species	0	0	0	0	1	0	0	0	0	0	0	0	1	0	0	0	0	1	0	1	0	0	0	0	0	e. I donâ€™t think they work to get rockfish to the bottom, so I donâ€™t use/carry them.	0	0	1	0	0	0	0	0	0	0	1	0
1454	Complete	0	0	0	0	0	0	0	0	1	c. Open year-round, with restricted seasons for Lingcod and a few other species	0	0	1	1	0	0	1	0	1	0	0	0	0	0	0	1	0	0	0	0	0	1	0	0	0	c. I think they work to get rockfish to the bottom, but I only started using/carrying them because they are required when bottomfish/halibut fishing.	0	1	1	0	0	0	0	0	1	0	1	1
1457	Complete	0	0	1	1	1	1	1	1	0	f. I donâ€™t know	0	0	0	1	1	0	0	0	0	0	0	0	0	0	0	0	1	0	0	1	0	0	0	0	1	a. I hadnâ€™t heard about descending devices before this survey	0	1	0	0	0	0	1	0	0	0	0	1
1459	Complete	0	0	0	0	0	0	1	0	0	c. Open year-round, with restricted seasons for Lingcod and a few other species	0	0	1	1	0	0	1	0	1	0	0	0	0	1	0	1	0	0	0	0	0	1	0	0	0	c. I think they work to get rockfish to the bottom, but I only started using/carrying them because they are required when bottomfish/halibut fishing.	0	0	1	0	0	0	1	0	1	0	1	1
1460	Complete	0	0	0	1	1	0	0	1	0	e. Closed October through February, but open for all species March through September	0	0	1	0	0	0	0	0	0	0	0	1	1	0	0	0	0	0	0	0	0	0	0	0	0	a. I hadnâ€™t heard about descending devices before this survey	1	0	0	0	0	0	0	0	0	0	1	0
1461	Complete	0	0	0	0	0	0	1	0	0	c. Open year-round, with restricted seasons for Lingcod and a few other species	0	0	0	0	0	0	1	1	0	0	0	0	1	0	0	1	0	0	0	0	0	1	0	0	0	c. I think they work to get rockfish to the bottom, but I only started using/carrying them because they are required when bottomfish/halibut fishing.	0	0	0	0	0	0	0	0	1	0	1	1
1464	Complete	0	0	0	0	1	1	1	1	0	f. I donâ€™t know	0	0	0	0	0	0	0	0	0	1	0	0	1	0	0	0	0	1	0	1	0	0	0	0	0	a. I hadnâ€™t heard about descending devices before this survey	0	0	0	1	0	0	0	0	0	0	1	0
1466	Complete	1	0	0	1	1	1	1	0	0	d. Closed year-round for most species, but open June through September for Lingcod and Pacific Halibut	0	0	0	0	1	0	1	1	1	0	0	0	0	0	0	1	0	0	0	0	1	0	0	0	0	d. I donâ€™t think they work to get rockfish to the bottom, and I only use/carry them because they are required when bottomfish/halibut fishing.	1	1	0	0	0	0	0	0	0	0	1	1
1467	Complete	1	1	1	1	1	1	1	1	0	b. Open April through September, with restricted seasons for Lingcod and a few other species	0	0	1	1	0	0	0	1	0	0	0	0	1	1	0	1	0	0	0	0	1	1	0	0	0	c. I think they work to get rockfish to the bottom, but I only started using/carrying them because they are required when bottomfish/halibut fishing.	0	0	1	1	0	0	1	0	0	0	1	1
1469	Complete	1	1	1	1	1	1	1	1	0	d. Closed year-round for most species, but open June through September for Lingcod and Pacific Halibut	0	0	0	0	1	0	0	0	0	0	0	0	0	0	0	1	0	0	0	0	1	1	0	0	0	b. I think they work to get rockfish to the bottom, and I used/carried them before they were required when bottomfish/halibut fishing.	0	0	0	0	0	1	1	0	1	0	1	1
1470	Complete	0	0	0	0	0	0	1	0	0	d. Closed year-round for most species, but open June through September for Lingcod and Pacific Halibut	0	0	0	1	1	1	1	1	0	0	0	0	1	1	0	1	0	0	0	0	0	1	0	0	0	c. I think they work to get rockfish to the bottom, but I only started using/carrying them because they are required when bottomfish/halibut fishing.	1	1	1	0	0	0	1	0	0	0	1	1
1476	Complete	1	1	1	1	1	1	1	1	0	d. Closed year-round for most species, but open June through September for Lingcod and Pacific Halibut	0	0	0	0	1	0	0	0	0	0	0	0	0	0	0	1	0	0	0	0	0	1	0	0	0	b. I think they work to get rockfish to the bottom, and I used/carried them before they were required when bottomfish/halibut fishing.	0	0	1	0	0	0	0	0	1	0	1	1
1478	Complete	0	1	0	1	0	0	1	0	0	c. Open year-round, with restricted seasons for Lingcod and a few other species	0	0	0	0	1	0	1	0	1	0	0	0	1	0	0	1	0	0	0	0	0	1	0	0	0	b. I think they work to get rockfish to the bottom, and I used/carried them before they were required when bottomfish/halibut fishing.	0	0	1	1	0	0	0	0	1	0	1	1
1479	Complete	0	0	0	1	1	1	1	0	0	a. Open only May through August	0	0	0	0	1	0	1	0	1	0	0	0	0	1	0	0	0	0	0	0	0	1	0	0	0	c. I think they work to get rockfish to the bottom, but I only started using/carrying them because they are required when bottomfish/halibut fishing.	0	1	1	0	0	0	0	0	0	1	1	1
1480	Complete	0	0	0	1	0	0	1	1	0	d. Closed year-round for most species, but open June through September for Lingcod and Pacific Halibut	0	0	0	1	1	0	0	1	0	0	1	0	0	0	0	0	0	0	0	0	1	0	0	0	0	c. I think they work to get rockfish to the bottom, but I only started using/carrying them because they are required when bottomfish/halibut fishing.	0	0	1	1	0	1	1	0	1	0	1	1
1481	Complete	0	0	0	0	0	0	0	0	1	f. I donâ€™t know	0	0	0	0	0	0	0	0	0	1	0	0	0	1	0	0	0	0	1	0	0	0	0	0	0	a. I hadnâ€™t heard about descending devices before this survey	0	0	0	0	0	1	0	0	0	0	0	0
1482	Complete	0	0	0	1	0	0	1	1	0	d. Closed year-round for most species, but open June through September for Lingcod and Pacific Halibut	0	0	0	0	1	0	1	0	1	0	0	0	1	0	0	1	0	0	0	0	1	1	0	0	0	c. I think they work to get rockfish to the bottom, but I only started using/carrying them because they are required when bottomfish/halibut fishing.	0	0	1	0	0	0	0	0	1	0	1	1
1483	Complete	0	0	0	1	1	1	1	0	0	d. Closed year-round for most species, but open June through September for Lingcod and Pacific Halibut	0	1	0	1	1	1	1	1	0	0	0	0	0	0	0	1	0	0	0	0	0	1	0	0	0	c. I think they work to get rockfish to the bottom, but I only started using/carrying them because they are required when bottomfish/halibut fishing.	1	0	0	0	0	0	1	0	0	0	0	1
1484	Complete	0	0	0	0	0	0	1	0	0	f. I donâ€™t know	0	0	0	1	0	0	1	0	1	0	1	0	0	0	0	0	0	0	0	0	0	0	0	0	1	NA	0	0	1	0	0	0	0	0	0	0	1	0
1486	Complete	0	1	0	0	0	0	1	0	0	a. Open only May through August	0	0	1	1	1	0	1	1	1	0	0	0	0	0	0	1	0	0	0	0	0	1	0	0	0	b. I think they work to get rockfish to the bottom, and I used/carried them before they were required when bottomfish/halibut fishing.	1	1	0	0	0	0	0	0	1	0	1	0
1487	Complete	0	0	0	0	1	0	0	0	0	d. Closed year-round for most species, but open June through September for Lingcod and Pacific Halibut	0	0	0	0	1	0	0	0	0	0	1	0	0	0	0	0	0	1	0	0	0	0	0	0	0	a. I hadnâ€™t heard about descending devices before this survey	0	0	0	0	0	0	1	0	0	0	1	0
1488	Complete	1	0	1	0	1	1	1	0	0	d. Closed year-round for most species, but open June through September for Lingcod and Pacific Halibut	0	0	0	0	1	0	1	0	1	0	0	0	0	0	0	1	0	0	0	0	0	1	0	0	0	c. I think they work to get rockfish to the bottom, but I only started using/carrying them because they are required when bottomfish/halibut fishing.	0	0	0	0	0	0	0	0	1	0	0	1
1490	Complete	0	1	0	1	0	1	1	0	0	e. Closed October through February, but open for all species March through September	0	1	1	1	0	0	1	0	1	0	0	0	1	0	0	1	0	0	0	0	0	1	0	0	0	c. I think they work to get rockfish to the bottom, but I only started using/carrying them because they are required when bottomfish/halibut fishing.	0	0	0	0	0	0	1	0	1	0	1	1
1491	Complete	1	1	1	1	1	1	1	1	0	d. Closed year-round for most species, but open June through September for Lingcod and Pacific Halibut	0	0	0	0	1	0	0	0	0	0	1	0	0	0	0	0	0	0	1	0	0	0	0	0	0	a. I hadnâ€™t heard about descending devices before this survey	0	0	1	0	0	1	0	0	0	0	1	1
1494	Complete	0	0	0	1	0	0	1	0	0	f. I donâ€™t know	0	0	0	1	0	1	1	1	0	0	1	0	0	0	0	0	0	0	0	0	1	1	0	0	0	b. I think they work to get rockfish to the bottom, and I used/carried them before they were required when bottomfish/halibut fishing.	0	0	0	0	0	0	1	0	0	0	0	1
1496	Complete	0	0	0	0	0	1	1	0	0	d. Closed year-round for most species, but open June through September for Lingcod and Pacific Halibut	0	0	0	0	1	0	0	0	0	0	0	0	0	0	0	0	1	0	0	1	0	0	0	0	0	c. I think they work to get rockfish to the bottom, but I only started using/carrying them because they are required when bottomfish/halibut fishing.	1	0	1	0	0	0	0	0	1	0	0	1
1500	Complete	1	0	0	1	0	0	1	1	0	c. Open year-round, with restricted seasons for Lingcod and a few other species	0	0	0	0	1	0	1	1	0	0	0	0	0	1	0	0	0	0	0	1	0	0	0	0	0	e. I donâ€™t think they work to get rockfish to the bottom, so I donâ€™t use/carry them.	1	1	0	0	0	1	0	0	0	0	1	1
1502	Complete	0	1	0	0	0	0	1	0	0	d. Closed year-round for most species, but open June through September for Lingcod and Pacific Halibut	0	1	1	1	1	0	1	1	1	0	0	0	0	0	0	1	0	0	0	0	1	0	0	0	0	b. I think they work to get rockfish to the bottom, and I used/carried them before they were required when bottomfish/halibut fishing.	0	1	1	0	0	0	0	0	0	0	1	1
1503	Complete	0	1	0	1	1	1	1	0	0	d. Closed year-round for most species, but open June through September for Lingcod and Pacific Halibut	0	0	0	1	0	1	0	1	0	0	0	0	0	1	1	0	0	1	0	0	0	0	0	0	0	b. I think they work to get rockfish to the bottom, and I used/carried them before they were required when bottomfish/halibut fishing.	0	1	1	1	0	1	0	0	1	0	1	0
1505	Complete	0	0	1	1	1	0	1	1	0	b. Open April through September, with restricted seasons for Lingcod and a few other species	0	0	0	0	1	0	0	1	0	0	0	0	1	0	0	0	0	0	0	0	0	1	0	0	0	d. I donâ€™t think they work to get rockfish to the bottom, and I only use/carry them because they are required when bottomfish/halibut fishing.	1	1	0	1	0	0	0	0	0	0	1	1
1506	Complete	0	1	0	1	0	0	1	0	0	f. I donâ€™t know	0	0	0	0	1	0	0	0	0	0	1	0	0	0	0	0	0	1	0	0	0	0	0	0	0	a. I hadnâ€™t heard about descending devices before this survey	0	0	1	1	0	1	0	0	0	0	1	1
1507	Complete	0	1	0	1	0	1	0	0	0	f. I donâ€™t know	0	0	0	1	0	0	1	0	1	0	0	0	0	1	0	0	0	0	0	1	0	0	0	0	0	c. I think they work to get rockfish to the bottom, but I only started using/carrying them because they are required when bottomfish/halibut fishing.	0	0	1	1	0	0	0	0	1	0	1	1
1510	Complete	0	0	0	0	0	0	0	0	0	b. Open April through September, with restricted seasons for Lingcod and a few other species	0	0	0	1	1	0	1	1	0	0	0	0	1	1	0	1	0	0	0	0	1	0	0	0	0	b. I think they work to get rockfish to the bottom, and I used/carried them before they were required when bottomfish/halibut fishing.	1	1	1	1	0	0	1	0	0	0	1	0
1511	Complete	1	0	1	1	1	1	1	1	0	d. Closed year-round for most species, but open June through September for Lingcod and Pacific Halibut	0	0	0	0	1	0	1	0	0	0	0	1	1	0	0	0	0	0	0	1	0	0	0	0	0	c. I think they work to get rockfish to the bottom, but I only started using/carrying them because they are required when bottomfish/halibut fishing.	0	0	0	1	0	0	1	0	0	0	0	1
1512	Complete	0	0	0	0	0	0	1	0	0	f. I donâ€™t know	0	0	0	0	0	0	0	0	0	1	1	0	0	0	0	0	0	1	0	0	0	0	0	0	0	e. I donâ€™t think they work to get rockfish to the bottom, so I donâ€™t use/carry them.	0	0	0	0	0	0	0	0	0	1	0	0
1513	Complete	1	1	1	1	1	1	1	1	0	d. Closed year-round for most species, but open June through September for Lingcod and Pacific Halibut	0	0	0	1	1	0	0	1	1	0	0	0	1	0	0	0	0	0	0	0	0	1	0	0	0	c. I think they work to get rockfish to the bottom, but I only started using/carrying them because they are required when bottomfish/halibut fishing.	0	0	0	0	0	0	1	0	0	0	1	0
1514	Complete	1	1	1	1	1	1	1	1	0	d. Closed year-round for most species, but open June through September for Lingcod and Pacific Halibut	0	0	0	0	1	0	0	0	0	0	0	0	1	0	0	0	0	1	0	0	0	0	0	0	0	a. I hadnâ€™t heard about descending devices before this survey	0	0	1	0	0	1	0	0	0	0	1	1
1515	Complete	1	0	0	1	0	0	1	1	0	a. Open only May through August	0	0	0	1	0	0	0	1	1	0	1	0	0	0	0	0	0	1	0	0	0	0	0	0	0	c. I think they work to get rockfish to the bottom, but I only started using/carrying them because they are required when bottomfish/halibut fishing.	0	0	1	0	0	1	1	1	0	1	1	0
1516	Complete	0	0	0	0	0	0	0	0	1	d. Closed year-round for most species, but open June through September for Lingcod and Pacific Halibut	0	0	0	0	1	0	0	1	0	0	0	0	0	1	1	1	0	0	0	0	1	0	0	1	0	b. I think they work to get rockfish to the bottom, and I used/carried them before they were required when bottomfish/halibut fishing.	0	0	1	0	0	0	0	0	1	0	1	1
1518	Complete	0	0	0	1	1	1	1	0	0	d. Closed year-round for most species, but open June through September for Lingcod and Pacific Halibut	0	0	1	0	0	0	1	1	1	0	0	0	0	0	0	1	0	0	0	0	0	1	0	0	0	c. I think they work to get rockfish to the bottom, but I only started using/carrying them because they are required when bottomfish/halibut fishing.	0	0	0	0	0	0	0	0	1	0	1	0
1519	Complete	0	0	0	1	0	0	1	0	0	c. Open year-round, with restricted seasons for Lingcod and a few other species	0	0	1	0	0	0	0	1	0	0	0	0	1	1	0	1	1	0	0	0	1	1	0	0	0	c. I think they work to get rockfish to the bottom, but I only started using/carrying them because they are required when bottomfish/halibut fishing.	1	1	1	0	0	0	1	0	0	0	1	1
1522	Complete	0	0	0	0	0	0	1	0	0	c. Open year-round, with restricted seasons for Lingcod and a few other species	0	0	0	1	0	0	1	0	1	0	0	0	1	1	0	1	0	0	0	0	1	0	0	0	0	b. I think they work to get rockfish to the bottom, and I used/carried them before they were required when bottomfish/halibut fishing.	0	0	0	0	0	0	1	0	0	0	1	1
1524	Complete	0	0	0	1	0	0	1	0	0	c. Open year-round, with restricted seasons for Lingcod and a few other species	0	0	0	0	1	0	0	0	1	0	0	0	1	0	0	1	0	0	0	0	0	1	0	0	0	c. I think they work to get rockfish to the bottom, but I only started using/carrying them because they are required when bottomfish/halibut fishing.	1	0	1	0	0	0	1	0	1	0	1	1
1525	Complete	0	1	0	1	0	0	1	0	0	c. Open year-round, with restricted seasons for Lingcod and a few other species	0	0	1	1	0	1	1	0	1	0	0	0	0	0	0	0	1	0	0	0	1	0	0	0	0	c. I think they work to get rockfish to the bottom, but I only started using/carrying them because they are required when bottomfish/halibut fishing.	0	1	0	1	0	0	1	0	1	0	1	1
1527	Complete	0	1	0	0	0	0	1	0	0	b. Open April through September, with restricted seasons for Lingcod and a few other species	0	0	1	1	0	0	1	0	1	0	0	0	0	0	0	1	0	0	0	0	1	0	0	0	0	c. I think they work to get rockfish to the bottom, but I only started using/carrying them because they are required when bottomfish/halibut fishing.	0	0	0	0	0	1	0	0	0	0	1	1
1528	Complete	0	0	0	0	0	0	0	0	1	f. I donâ€™t know	0	0	0	0	0	0	0	0	0	1	0	0	0	0	0	0	1	1	0	0	0	0	0	0	0	a. I hadnâ€™t heard about descending devices before this survey	0	0	0	0	0	0	0	0	0	1	0	0
1530	Complete	1	0	1	0	0	0	1	0	0	b. Open April through September, with restricted seasons for Lingcod and a few other species	0	0	0	0	0	0	0	0	0	1	0	0	0	1	0	0	0	0	0	1	0	0	0	0	0	a. I hadnâ€™t heard about descending devices before this survey	1	0	0	0	0	0	0	0	0	0	1	1
1531	Complete	0	0	1	0	1	0	1	0	0	c. Open year-round, with restricted seasons for Lingcod and a few other species	0	0	1	1	0	0	1	1	1	0	0	0	0	1	0	1	0	0	0	0	0	1	0	0	0	c. I think they work to get rockfish to the bottom, but I only started using/carrying them because they are required when bottomfish/halibut fishing.	0	1	1	0	0	0	0	0	0	0	1	0
1532	Complete	1	1	1	1	1	1	1	1	0	d. Closed year-round for most species, but open June through September for Lingcod and Pacific Halibut	0	0	1	1	1	0	1	1	1	0	0	0	0	0	0	1	0	0	0	0	1	1	0	0	0	d. I donâ€™t think they work to get rockfish to the bottom, and I only use/carry them because they are required when bottomfish/halibut fishing.	0	1	0	0	0	0	0	0	0	0	0	0
1533	Complete	0	0	0	1	0	0	1	0	0	c. Open year-round, with restricted seasons for Lingcod and a few other species	0	0	0	1	1	1	1	1	0	0	0	0	1	1	1	1	0	0	0	0	0	1	0	0	0	b. I think they work to get rockfish to the bottom, and I used/carried them before they were required when bottomfish/halibut fishing.	1	1	1	1	0	1	0	0	1	0	1	1
1535	Complete	0	0	0	0	0	0	0	0	1	c. Open year-round, with restricted seasons for Lingcod and a few other species	0	0	0	0	1	0	1	1	0	0	0	0	1	0	0	0	0	0	0	0	0	1	0	0	0	c. I think they work to get rockfish to the bottom, but I only started using/carrying them because they are required when bottomfish/halibut fishing.	0	1	0	0	0	0	0	0	1	0	1	1
1537	Complete	0	0	0	0	0	0	0	0	1	f. I donâ€™t know	0	0	0	0	0	0	0	0	0	1	0	0	1	1	0	0	0	1	1	1	0	0	0	0	0	a. I hadnâ€™t heard about descending devices before this survey	0	0	1	1	0	0	0	0	0	1	1	1
1539	Complete	0	0	1	1	1	0	0	0	0	f. I donâ€™t know	0	0	0	0	1	0	0	1	0	0	1	0	0	0	0	0	0	0	0	1	0	0	0	0	0	e. I donâ€™t think they work to get rockfish to the bottom, so I donâ€™t use/carry them.	0	0	0	0	0	0	0	0	0	1	0	0
1540	Complete	0	0	0	1	0	0	0	0	0	f. I donâ€™t know	0	0	0	1	0	1	0	1	0	0	1	0	0	0	0	0	0	1	0	0	0	0	0	0	0	c. I think they work to get rockfish to the bottom, but I only started using/carrying them because they are required when bottomfish/halibut fishing.	0	0	1	0	0	0	0	0	0	0	1	1
1543	Complete	1	0	1	1	1	0	1	0	0	d. Closed year-round for most species, but open June through September for Lingcod and Pacific Halibut	0	0	0	0	1	0	0	0	0	0	0	0	0	0	0	1	0	0	0	1	0	0	0	0	0	b. I think they work to get rockfish to the bottom, and I used/carried them before they were required when bottomfish/halibut fishing.	0	0	1	0	0	0	0	0	1	0	1	1
1545	Complete	0	1	1	1	1	1	1	1	0	f. I donâ€™t know	0	0	1	1	1	0	1	0	1	0	0	0	0	0	0	0	1	0	0	0	1	0	0	0	0	c. I think they work to get rockfish to the bottom, but I only started using/carrying them because they are required when bottomfish/halibut fishing.	0	0	0	0	0	1	1	0	1	0	1	1
1547	Complete	1	0	0	0	1	1	0	1	0	c. Open year-round, with restricted seasons for Lingcod and a few other species	0	0	0	0	1	0	1	1	1	0	0	0	1	0	0	1	0	0	0	0	1	1	0	0	0	b. I think they work to get rockfish to the bottom, and I used/carried them before they were required when bottomfish/halibut fishing.	0	0	1	1	0	1	1	0	1	0	1	1
1549	Complete	0	1	0	1	0	0	1	0	0	c. Open year-round, with restricted seasons for Lingcod and a few other species	0	0	0	0	1	0	1	0	1	0	1	0	0	0	0	0	0	0	0	0	0	1	0	0	0	c. I think they work to get rockfish to the bottom, but I only started using/carrying them because they are required when bottomfish/halibut fishing.	0	0	0	0	0	0	1	0	1	0	1	1
1550	Complete	1	1	1	1	1	1	1	1	0	d. Closed year-round for most species, but open June through September for Lingcod and Pacific Halibut	0	0	0	0	0	0	0	0	0	1	0	0	0	0	0	0	1	1	0	0	0	0	0	0	0	a. I hadnâ€™t heard about descending devices before this survey	0	1	0	0	0	0	0	0	0	0	0	0
1553	Complete	1	0	1	1	1	1	0	0	0	d. Closed year-round for most species, but open June through September for Lingcod and Pacific Halibut	0	0	0	0	1	0	0	0	0	0	1	0	1	0	0	0	0	1	0	0	0	0	0	0	0	a. I hadnâ€™t heard about descending devices before this survey	0	1	0	0	0	0	0	0	0	0	0	1
1555	Complete	0	0	0	0	0	0	0	0	1	f. I donâ€™t know	0	0	0	0	1	0	0	1	0	0	1	0	0	0	0	0	0	1	0	0	0	0	0	0	1	c. I think they work to get rockfish to the bottom, but I only started using/carrying them because they are required when bottomfish/halibut fishing.	0	0	1	0	0	0	0	0	0	0	1	0
1556	Complete	0	0	0	0	0	0	1	0	0	c. Open year-round, with restricted seasons for Lingcod and a few other species	0	0	0	1	0	0	1	0	1	1	0	0	0	1	0	1	0	0	0	0	0	1	0	0	0	c. I think they work to get rockfish to the bottom, but I only started using/carrying them because they are required when bottomfish/halibut fishing.	0	0	1	0	0	0	1	0	0	0	0	1
1559	Complete	0	0	0	1	1	1	1	0	0	c. Open year-round, with restricted seasons for Lingcod and a few other species	0	0	0	0	1	0	0	0	0	0	0	0	0	0	0	1	0	0	0	0	1	0	0	0	0	d. I donâ€™t think they work to get rockfish to the bottom, and I only use/carry them because they are required when bottomfish/halibut fishing.	0	0	0	1	0	0	0	0	0	0	1	1
1561	Complete	0	0	0	1	0	1	1	0	0	b. Open April through September, with restricted seasons for Lingcod and a few other species	0	0	1	0	0	0	1	1	0	0	0	0	1	0	0	1	0	0	0	0	1	1	0	0	0	c. I think they work to get rockfish to the bottom, but I only started using/carrying them because they are required when bottomfish/halibut fishing.	0	0	1	0	0	1	1	0	0	0	0	0
1562	Complete	0	1	0	0	0	0	1	0	0	f. I donâ€™t know	0	0	0	1	1	0	1	1	1	0	0	0	0	0	0	1	0	0	0	0	1	1	0	0	0	b. I think they work to get rockfish to the bottom, and I used/carried them before they were required when bottomfish/halibut fishing.	0	0	0	0	0	0	1	0	1	0	1	1
1566	Complete	0	0	0	1	0	0	0	0	0	d. Closed year-round for most species, but open June through September for Lingcod and Pacific Halibut	0	0	0	0	1	0	1	0	1	0	1	0	0	0	0	0	0	0	0	0	0	1	0	0	0	c. I think they work to get rockfish to the bottom, but I only started using/carrying them because they are required when bottomfish/halibut fishing.	0	0	1	0	0	0	0	0	0	0	1	0
1571	Complete	0	0	0	1	0	0	0	0	0	d. Closed year-round for most species, but open June through September for Lingcod and Pacific Halibut	0	0	0	0	1	0	0	0	0	0	0	0	1	0	0	0	0	0	0	1	0	0	0	0	0	a. I hadnâ€™t heard about descending devices before this survey	0	0	0	1	0	0	0	0	0	0	0	0
1573	Complete	0	1	0	1	1	1	1	1	0	b. Open April through September, with restricted seasons for Lingcod and a few other species	0	0	1	1	0	0	1	0	1	0	0	0	1	0	0	0	0	0	0	0	1	0	0	0	0	c. I think they work to get rockfish to the bottom, but I only started using/carrying them because they are required when bottomfish/halibut fishing.	0	0	1	0	0	0	0	0	0	0	1	1
1575	Complete	0	0	0	1	0	0	1	0	0	f. I donâ€™t know	0	0	0	0	0	0	0	0	0	1	0	0	0	0	0	1	0	1	0	0	0	0	0	0	0	b. I think they work to get rockfish to the bottom, and I used/carried them before they were required when bottomfish/halibut fishing.	1	1	1	0	0	1	1	0	0	1	1	1
1576	Complete	1	1	0	1	0	0	1	0	0	NA	0	0	1	0	0	0	0	0	0	0	0	0	0	0	0	1	0	1	0	0	0	0	0	0	0	a. I hadnâ€™t heard about descending devices before this survey	0	0	1	0	0	0	0	0	1	0	1	1
1577	Complete	0	0	1	1	0	0	1	0	0	d. Closed year-round for most species, but open June through September for Lingcod and Pacific Halibut	0	0	0	0	1	0	0	0	0	0	0	0	0	0	0	1	0	0	0	0	1	1	0	1	0	c. I think they work to get rockfish to the bottom, but I only started using/carrying them because they are required when bottomfish/halibut fishing.	0	0	0	1	0	0	0	0	0	0	1	0
1578	Complete	1	1	1	1	1	1	1	0	0	d. Closed year-round for most species, but open June through September for Lingcod and Pacific Halibut	0	0	1	1	0	0	1	1	1	0	0	0	1	0	0	1	0	1	0	0	0	0	0	0	0	b. I think they work to get rockfish to the bottom, and I used/carried them before they were required when bottomfish/halibut fishing.	0	0	0	1	0	0	0	1	1	0	1	1
1579	Complete	0	0	0	1	0	1	1	0	0	f. I donâ€™t know	0	0	0	1	1	0	1	0	1	0	0	0	0	0	0	0	1	0	0	0	1	0	0	0	0	c. I think they work to get rockfish to the bottom, but I only started using/carrying them because they are required when bottomfish/halibut fishing.	0	0	0	0	0	0	0	0	0	1	1	1
1580	Complete	0	0	0	0	0	0	1	0	0	c. Open year-round, with restricted seasons for Lingcod and a few other species	0	0	0	0	1	0	0	0	1	0	0	0	1	1	0	1	0	0	0	0	1	0	0	0	0	b. I think they work to get rockfish to the bottom, and I used/carried them before they were required when bottomfish/halibut fishing.	1	1	0	0	0	0	1	0	0	0	1	1
1581	Complete	0	0	0	1	0	0	0	0	0	b. Open April through September, with restricted seasons for Lingcod and a few other species	0	0	1	0	0	0	1	1	1	0	0	0	1	1	0	1	0	0	0	0	0	1	0	0	0	c. I think they work to get rockfish to the bottom, but I only started using/carrying them because they are required when bottomfish/halibut fishing.	0	1	1	0	0	1	1	0	0	0	1	1
1582	Complete	0	1	0	1	1	1	1	1	0	d. Closed year-round for most species, but open June through September for Lingcod and Pacific Halibut	0	0	0	0	0	0	1	1	0	0	0	0	0	1	0	0	0	1	0	0	0	0	0	0	0	a. I hadnâ€™t heard about descending devices before this survey	0	0	0	1	0	0	0	0	0	0	1	0
1588	Complete	0	0	0	1	0	0	1	0	0	d. Closed year-round for most species, but open June through September for Lingcod and Pacific Halibut	0	0	0	0	1	0	1	0	1	0	0	0	1	0	0	1	0	0	0	0	0	1	0	0	0	b. I think they work to get rockfish to the bottom, and I used/carried them before they were required when bottomfish/halibut fishing.	0	1	0	0	0	0	0	0	0	0	1	0
1590	Complete	0	1	0	1	0	0	1	0	0	c. Open year-round, with restricted seasons for Lingcod and a few other species	0	0	0	1	0	0	0	0	1	0	0	0	1	1	0	1	0	0	0	0	0	1	0	0	0	b. I think they work to get rockfish to the bottom, and I used/carried them before they were required when bottomfish/halibut fishing.	0	0	1	1	0	1	0	0	0	1	1	1
1591	Complete	0	0	0	1	0	0	0	0	0	c. Open year-round, with restricted seasons for Lingcod and a few other species	0	0	0	0	0	0	1	0	1	0	0	0	1	1	1	0	0	0	0	0	0	1	0	0	0	a. I hadnâ€™t heard about descending devices before this survey	0	0	1	0	0	0	1	0	0	0	1	1
1592	Complete	0	1	0	0	0	0	1	0	0	b. Open April through September, with restricted seasons for Lingcod and a few other species	0	0	1	1	1	0	1	1	0	0	0	0	1	1	0	1	0	0	0	0	0	1	0	0	0	b. I think they work to get rockfish to the bottom, and I used/carried them before they were required when bottomfish/halibut fishing.	0	1	1	1	0	0	0	0	1	0	1	1
1596	Complete	0	0	0	0	0	0	0	0	1	f. I donâ€™t know	0	0	0	0	0	0	0	0	0	1	1	0	0	0	0	0	0	0	1	0	0	0	0	0	0	a. I hadnâ€™t heard about descending devices before this survey	1	0	0	0	0	0	0	0	0	0	0	0
1598	Complete	0	1	0	1	1	0	1	0	0	d. Closed year-round for most species, but open June through September for Lingcod and Pacific Halibut	0	0	0	0	1	0	0	1	0	0	0	0	0	0	0	1	0	0	0	0	0	0	1	0	0	c. I think they work to get rockfish to the bottom, but I only started using/carrying them because they are required when bottomfish/halibut fishing.	1	0	0	0	0	1	0	0	0	0	0	1
1600	Complete	0	0	0	1	0	0	1	0	0	c. Open year-round, with restricted seasons for Lingcod and a few other species	0	0	0	0	1	0	1	0	1	0	0	0	1	1	0	1	0	0	0	0	0	1	0	0	0	c. I think they work to get rockfish to the bottom, but I only started using/carrying them because they are required when bottomfish/halibut fishing.	0	1	0	1	0	1	0	0	1	0	1	1
1602	Complete	0	0	0	1	0	0	1	0	0	d. Closed year-round for most species, but open June through September for Lingcod and Pacific Halibut	0	1	0	1	1	0	1	1	0	0	0	0	1	1	0	0	0	0	0	0	1	0	0	0	0	c. I think they work to get rockfish to the bottom, but I only started using/carrying them because they are required when bottomfish/halibut fishing.	0	0	0	0	0	0	1	0	0	0	0	1
1606	Complete	0	0	0	1	0	0	1	0	0	d. Closed year-round for most species, but open June through September for Lingcod and Pacific Halibut	0	0	1	0	1	0	1	1	0	0	0	0	1	1	0	1	0	0	0	0	1	1	0	0	0	c. I think they work to get rockfish to the bottom, but I only started using/carrying them because they are required when bottomfish/halibut fishing.	0	0	1	1	0	1	1	0	0	0	1	1
1607	Complete	0	0	0	0	0	0	1	0	0	f. I donâ€™t know	0	0	0	1	0	0	0	0	0	0	0	0	1	1	0	1	0	1	0	0	0	0	0	0	0	e. I donâ€™t think they work to get rockfish to the bottom, so I donâ€™t use/carry them.	1	1	0	0	0	0	0	0	0	0	1	0
1609	Complete	0	0	0	1	0	1	1	0	0	d. Closed year-round for most species, but open June through September for Lingcod and Pacific Halibut	0	0	0	1	1	0	1	1	0	0	0	0	1	1	1	1	0	0	0	0	0	1	0	0	0	b. I think they work to get rockfish to the bottom, and I used/carried them before they were required when bottomfish/halibut fishing.	1	1	1	0	0	0	1	0	0	0	1	1
1614	Complete	0	0	1	0	1	0	1	0	0	f. I donâ€™t know	0	0	0	0	0	0	0	0	0	1	1	0	0	0	0	0	0	1	0	0	0	0	0	0	0	a. I hadnâ€™t heard about descending devices before this survey	1	0	1	0	0	0	0	0	1	0	1	0
1617	Complete	0	0	0	1	0	0	1	0	0	d. Closed year-round for most species, but open June through September for Lingcod and Pacific Halibut	0	0	0	0	1	0	1	1	1	0	1	0	0	0	0	0	0	0	0	0	0	1	0	0	0	c. I think they work to get rockfish to the bottom, but I only started using/carrying them because they are required when bottomfish/halibut fishing.	0	0	1	1	0	1	1	0	1	0	1	1
1618	Complete	0	1	1	1	1	1	1	1	0	d. Closed year-round for most species, but open June through September for Lingcod and Pacific Halibut	0	0	0	1	0	0	1	0	1	0	0	0	1	0	0	0	0	1	0	0	0	0	0	0	0	c. I think they work to get rockfish to the bottom, but I only started using/carrying them because they are required when bottomfish/halibut fishing.	0	0	1	0	0	0	0	0	0	0	0	1
1619	Complete	0	0	0	1	0	0	1	0	0	b. Open April through September, with restricted seasons for Lingcod and a few other species	0	1	1	1	0	0	1	1	1	0	0	0	1	1	0	1	0	0	0	0	0	1	0	0	0	b. I think they work to get rockfish to the bottom, and I used/carried them before they were required when bottomfish/halibut fishing.	0	1	1	0	0	1	1	0	0	0	1	1
1622	Complete	0	0	0	0	0	0	1	0	0	d. Closed year-round for most species, but open June through September for Lingcod and Pacific Halibut	0	0	1	1	0	0	1	0	1	0	0	0	0	0	0	1	0	0	0	0	1	0	0	0	0	b. I think they work to get rockfish to the bottom, and I used/carried them before they were required when bottomfish/halibut fishing.	0	0	1	0	0	0	1	0	1	0	1	1
1624	Complete	0	0	0	1	0	0	1	0	0	c. Open year-round, with restricted seasons for Lingcod and a few other species	0	0	0	1	0	0	0	0	0	0	0	0	1	0	0	0	0	0	0	1	0	0	0	0	0	e. I donâ€™t think they work to get rockfish to the bottom, so I donâ€™t use/carry them.	1	0	0	0	0	0	0	0	0	0	1	1
1627	Complete	0	0	0	1	0	0	1	0	0	d. Closed year-round for most species, but open June through September for Lingcod and Pacific Halibut	0	0	0	1	1	0	1	1	0	0	0	0	0	0	0	1	0	0	0	0	0	1	0	1	0	b. I think they work to get rockfish to the bottom, and I used/carried them before they were required when bottomfish/halibut fishing.	1	0	0	0	0	1	1	0	1	0	0	0
1628	Complete	1	0	1	1	1	1	1	1	0	d. Closed year-round for most species, but open June through September for Lingcod and Pacific Halibut	0	0	0	0	1	0	0	0	0	0	0	0	1	0	0	0	0	1	1	1	0	0	0	0	0	a. I hadnâ€™t heard about descending devices before this survey	0	0	1	1	0	1	0	0	1	0	1	1
1629	Complete	0	1	0	1	1	1	1	0	0	d. Closed year-round for most species, but open June through September for Lingcod and Pacific Halibut	0	0	0	0	1	0	0	0	1	0	0	0	0	0	0	0	0	0	0	0	0	1	0	0	0	b. I think they work to get rockfish to the bottom, and I used/carried them before they were required when bottomfish/halibut fishing.	0	0	1	0	0	0	0	0	1	0	1	1
1631	Complete	1	0	1	0	0	1	1	1	0	d. Closed year-round for most species, but open June through September for Lingcod and Pacific Halibut	0	0	0	0	0	0	1	1	1	0	1	0	0	0	0	0	0	0	0	0	1	0	0	0	0	c. I think they work to get rockfish to the bottom, but I only started using/carrying them because they are required when bottomfish/halibut fishing.	0	0	0	0	0	1	1	0	0	0	1	0
1632	Complete	0	1	0	0	0	0	1	0	0	c. Open year-round, with restricted seasons for Lingcod and a few other species	0	0	1	1	1	0	1	1	0	0	0	0	1	0	0	1	0	0	0	0	1	0	0	0	0	c. I think they work to get rockfish to the bottom, but I only started using/carrying them because they are required when bottomfish/halibut fishing.	1	1	0	0	0	0	1	0	0	0	1	1
1635	Complete	1	1	1	1	1	1	1	1	0	a. Open only May through August	0	0	0	0	1	0	1	0	1	0	0	0	0	0	0	0	1	1	0	0	0	0	0	0	0	b. I think they work to get rockfish to the bottom, and I used/carried them before they were required when bottomfish/halibut fishing.	0	0	1	0	0	0	0	0	0	0	1	1
1636	Complete	0	1	0	1	0	0	1	0	0	d. Closed year-round for most species, but open June through September for Lingcod and Pacific Halibut	0	0	1	1	1	0	1	1	1	0	0	0	1	1	0	1	0	0	0	0	1	0	0	0	0	b. I think they work to get rockfish to the bottom, and I used/carried them before they were required when bottomfish/halibut fishing.	1	1	0	1	0	0	0	0	0	0	1	0
1637	Complete	0	0	0	0	0	0	0	0	1	f. I donâ€™t know	0	0	0	0	0	0	0	0	0	1	0	0	0	1	0	0	0	0	1	0	0	0	0	0	0	a. I hadnâ€™t heard about descending devices before this survey	1	0	0	1	0	0	0	0	1	0	1	0
1640	Complete	1	0	0	1	0	0	1	0	0	d. Closed year-round for most species, but open June through September for Lingcod and Pacific Halibut	0	0	0	0	1	0	1	0	0	0	0	0	1	0	0	0	0	1	0	0	0	0	0	0	0	NA	0	0	0	0	0	0	0	0	0	1	0	0
1642	Complete	0	1	0	1	0	0	1	0	0	c. Open year-round, with restricted seasons for Lingcod and a few other species	0	0	1	1	1	0	1	1	1	0	0	0	0	0	0	1	0	0	0	0	1	0	0	0	0	b. I think they work to get rockfish to the bottom, and I used/carried them before they were required when bottomfish/halibut fishing.	0	0	1	0	0	0	1	0	1	0	1	0
1643	Complete	0	0	0	1	0	0	1	0	0	d. Closed year-round for most species, but open June through September for Lingcod and Pacific Halibut	0	0	0	0	1	0	1	0	0	0	0	0	1	0	0	0	0	0	0	1	0	0	0	0	0	a. I hadnâ€™t heard about descending devices before this survey	0	0	1	0	0	0	0	0	0	1	1	1
1645	Complete	0	0	0	0	0	0	1	1	0	f. I donâ€™t know	0	0	0	0	1	0	1	0	0	1	1	0	0	0	0	0	0	1	1	1	0	0	0	0	0	a. I hadnâ€™t heard about descending devices before this survey	0	0	1	0	0	0	0	0	1	0	1	1
1649	Complete	0	0	0	0	0	0	1	0	0	d. Closed year-round for most species, but open June through September for Lingcod and Pacific Halibut	0	0	0	1	0	0	0	0	0	0	1	0	0	0	0	0	0	1	1	1	0	0	0	0	0	a. I hadnâ€™t heard about descending devices before this survey	0	1	0	0	0	0	0	0	0	0	1	0
1650	Complete	1	1	1	1	1	1	1	1	0	d. Closed year-round for most species, but open June through September for Lingcod and Pacific Halibut	0	0	0	0	1	1	0	1	1	0	0	0	1	0	0	1	0	0	0	0	0	1	0	1	0	c. I think they work to get rockfish to the bottom, but I only started using/carrying them because they are required when bottomfish/halibut fishing.	0	0	0	0	0	0	1	0	0	0	1	1
1653	Complete	1	0	1	1	1	1	1	1	0	c. Open year-round, with restricted seasons for Lingcod and a few other species	0	0	0	0	1	0	0	1	0	0	0	0	1	0	0	1	0	0	0	0	0	0	0	1	0	c. I think they work to get rockfish to the bottom, but I only started using/carrying them because they are required when bottomfish/halibut fishing.	0	0	1	0	0	0	0	0	0	0	0	0
1654	Complete	0	0	0	0	0	0	0	0	1	f. I donâ€™t know	0	0	0	0	0	0	0	0	0	1	1	0	0	0	0	0	0	1	0	0	0	0	0	0	0	a. I hadnâ€™t heard about descending devices before this survey	0	0	0	0	0	0	0	0	0	1	0	0
1656	Complete	0	1	0	1	0	0	0	0	0	c. Open year-round, with restricted seasons for Lingcod and a few other species	0	0	0	1	1	0	1	1	0	0	0	0	0	1	0	0	0	0	0	0	0	1	0	0	0	c. I think they work to get rockfish to the bottom, but I only started using/carrying them because they are required when bottomfish/halibut fishing.	1	1	1	1	0	0	1	0	0	0	0	0
1657	Complete	0	1	0	1	1	0	1	1	0	b. Open April through September, with restricted seasons for Lingcod and a few other species	0	0	1	1	0	1	0	0	0	0	1	0	0	0	0	0	0	1	1	0	0	0	0	0	0	a. I hadnâ€™t heard about descending devices before this survey	0	0	0	1	0	1	0	0	1	0	1	1
1660	Complete	0	1	0	1	0	1	1	1	0	c. Open year-round, with restricted seasons for Lingcod and a few other species	0	0	0	1	1	0	1	1	1	0	0	0	1	0	0	1	0	0	0	0	0	1	0	0	0	c. I think they work to get rockfish to the bottom, but I only started using/carrying them because they are required when bottomfish/halibut fishing.	0	0	0	0	0	0	0	0	0	0	1	1
1661	Complete	0	0	0	1	0	0	1	0	0	d. Closed year-round for most species, but open June through September for Lingcod and Pacific Halibut	0	0	0	0	1	1	0	1	0	0	0	0	0	0	0	1	0	0	0	0	1	0	0	0	0	c. I think they work to get rockfish to the bottom, but I only started using/carrying them because they are required when bottomfish/halibut fishing.	0	0	1	1	0	0	0	0	1	0	1	1
1663	Complete	0	0	0	0	0	1	1	0	0	b. Open April through September, with restricted seasons for Lingcod and a few other species	0	0	0	1	0	1	0	1	0	0	0	0	0	0	0	1	0	0	0	0	1	0	0	0	0	c. I think they work to get rockfish to the bottom, but I only started using/carrying them because they are required when bottomfish/halibut fishing.	1	0	1	0	0	0	0	0	0	0	0	0
1667	Complete	1	1	1	1	1	1	1	1	0	c. Open year-round, with restricted seasons for Lingcod and a few other species	0	0	0	0	1	0	1	0	1	0	0	0	0	0	0	1	0	0	0	0	0	1	0	0	0	b. I think they work to get rockfish to the bottom, and I used/carried them before they were required when bottomfish/halibut fishing.	0	0	0	0	0	0	0	0	1	0	1	1
1670	Complete	0	1	0	0	0	0	0	0	0	c. Open year-round, with restricted seasons for Lingcod and a few other species	0	0	0	0	1	0	1	0	1	0	0	0	1	1	0	1	0	0	0	0	1	0	0	0	0	c. I think they work to get rockfish to the bottom, but I only started using/carrying them because they are required when bottomfish/halibut fishing.	1	0	1	1	0	0	0	0	0	0	1	1
1672	Complete	0	0	0	0	0	0	1	0	0	b. Open April through September, with restricted seasons for Lingcod and a few other species	0	0	0	1	0	0	0	1	0	0	0	0	1	1	0	1	0	0	0	0	0	1	1	0	0	c. I think they work to get rockfish to the bottom, but I only started using/carrying them because they are required when bottomfish/halibut fishing.	0	0	1	0	0	0	1	0	0	0	1	0
1673	Complete	1	1	1	1	1	1	1	1	0	d. Closed year-round for most species, but open June through September for Lingcod and Pacific Halibut	0	0	0	0	1	0	0	0	0	0	0	0	0	1	0	0	0	0	0	1	0	0	0	0	0	c. I think they work to get rockfish to the bottom, but I only started using/carrying them because they are required when bottomfish/halibut fishing.	0	0	1	1	0	1	0	0	1	0	1	1
1676	Complete	0	0	0	1	0	0	1	0	0	d. Closed year-round for most species, but open June through September for Lingcod and Pacific Halibut	0	0	0	1	1	0	0	1	0	0	0	0	1	0	0	0	0	1	0	0	0	0	0	0	0	c. I think they work to get rockfish to the bottom, but I only started using/carrying them because they are required when bottomfish/halibut fishing.	0	0	1	0	0	1	1	0	0	0	1	1
1677	Complete	0	0	0	1	0	0	1	0	0	d. Closed year-round for most species, but open June through September for Lingcod and Pacific Halibut	0	0	0	1	1	0	1	0	1	0	0	0	1	1	0	1	0	0	0	0	0	1	0	1	0	b. I think they work to get rockfish to the bottom, and I used/carried them before they were required when bottomfish/halibut fishing.	0	0	1	1	0	1	1	0	1	0	1	1
1678	Complete	0	0	0	1	0	0	1	0	0	c. Open year-round, with restricted seasons for Lingcod and a few other species	0	0	0	0	1	0	0	0	0	0	0	0	1	0	1	0	0	1	0	0	0	0	0	0	0	NA	0	0	0	1	0	0	0	0	0	0	1	0
1679	Complete	0	0	0	0	0	0	0	0	1	d. Closed year-round for most species, but open June through September for Lingcod and Pacific Halibut	0	0	0	0	1	0	0	0	0	0	0	0	0	0	0	0	1	0	0	0	0	0	0	0	1	c. I think they work to get rockfish to the bottom, but I only started using/carrying them because they are required when bottomfish/halibut fishing.	0	1	0	0	0	0	0	0	1	1	0	0
1681	Complete	0	0	0	1	0	0	1	1	0	b. Open April through September, with restricted seasons for Lingcod and a few other species	0	0	0	0	0	0	0	0	0	1	1	0	0	0	0	0	0	1	0	0	0	0	0	0	0	a. I hadnâ€™t heard about descending devices before this survey	0	0	1	0	0	0	0	0	0	0	0	1
1682	Complete	1	0	1	1	1	0	0	1	0	f. I donâ€™t know	0	0	0	0	1	0	0	0	0	0	0	0	1	0	0	0	0	1	0	0	0	0	0	0	0	a. I hadnâ€™t heard about descending devices before this survey	0	0	0	0	0	0	1	0	0	0	0	1
1683	Complete	0	0	0	0	0	0	1	0	0	c. Open year-round, with restricted seasons for Lingcod and a few other species	0	0	0	0	1	0	0	0	1	0	0	0	0	0	0	1	0	0	0	0	0	1	0	0	0	b. I think they work to get rockfish to the bottom, and I used/carried them before they were required when bottomfish/halibut fishing.	0	0	1	0	0	0	0	0	0	1	0	1
1684	Complete	1	0	1	1	1	0	1	1	0	c. Open year-round, with restricted seasons for Lingcod and a few other species	0	0	0	1	0	0	1	1	1	0	0	0	1	0	0	1	0	0	0	0	1	1	0	0	0	b. I think they work to get rockfish to the bottom, and I used/carried them before they were required when bottomfish/halibut fishing.	0	0	1	0	0	0	0	0	1	0	1	1
1685	Complete	0	0	0	0	0	0	1	0	0	b. Open April through September, with restricted seasons for Lingcod and a few other species	0	0	1	1	0	0	1	1	0	0	0	0	1	1	0	1	0	0	0	0	0	1	0	0	0	c. I think they work to get rockfish to the bottom, but I only started using/carrying them because they are required when bottomfish/halibut fishing.	0	1	1	0	0	0	1	0	0	0	1	0
1687	Complete	0	1	0	0	0	0	1	0	0	d. Closed year-round for most species, but open June through September for Lingcod and Pacific Halibut	0	0	1	0	0	0	1	1	0	0	0	0	0	0	0	1	0	0	0	0	1	0	0	0	0	c. I think they work to get rockfish to the bottom, but I only started using/carrying them because they are required when bottomfish/halibut fishing.	0	1	0	0	0	0	0	0	0	0	0	1
1688	Complete	0	0	0	1	1	1	1	1	0	d. Closed year-round for most species, but open June through September for Lingcod and Pacific Halibut	0	0	0	0	0	0	0	0	0	1	0	0	1	0	0	0	0	1	0	0	0	0	0	0	0	a. I hadnâ€™t heard about descending devices before this survey	0	0	0	0	0	0	1	0	1	0	1	0
1689	Complete	0	0	0	0	0	0	1	0	0	f. I donâ€™t know	0	0	0	1	0	0	0	0	0	0	0	0	1	0	0	0	0	0	1	0	0	0	0	0	0	a. I hadnâ€™t heard about descending devices before this survey	0	0	0	0	0	0	1	0	0	0	1	1
1690	Complete	0	0	0	0	0	0	0	0	1	b. Open April through September, with restricted seasons for Lingcod and a few other species	0	0	0	0	0	0	0	0	0	1	1	0	0	0	0	0	0	1	0	0	0	0	0	0	0	a. I hadnâ€™t heard about descending devices before this survey	1	0	0	0	0	0	0	0	0	0	0	0
1691	Complete	0	1	0	1	0	0	1	0	0	d. Closed year-round for most species, but open June through September for Lingcod and Pacific Halibut	0	0	0	1	0	0	1	0	1	0	0	0	1	0	0	1	0	0	0	0	0	1	0	0	0	b. I think they work to get rockfish to the bottom, and I used/carried them before they were required when bottomfish/halibut fishing.	0	0	0	0	0	0	1	0	0	0	1	0
1692	Complete	0	0	0	1	0	0	0	0	0	b. Open April through September, with restricted seasons for Lingcod and a few other species	0	0	0	0	0	0	0	1	0	1	0	0	0	0	0	1	0	0	0	0	1	0	0	0	0	b. I think they work to get rockfish to the bottom, and I used/carried them before they were required when bottomfish/halibut fishing.	0	0	0	0	0	0	1	0	1	0	1	0
1695	Complete	0	0	0	1	1	0	1	0	0	c. Open year-round, with restricted seasons for Lingcod and a few other species	0	0	0	0	0	0	1	0	1	0	0	0	1	0	0	1	0	0	0	0	1	1	0	0	0	c. I think they work to get rockfish to the bottom, but I only started using/carrying them because they are required when bottomfish/halibut fishing.	0	0	1	1	0	0	1	0	0	0	1	1
1696	Complete	1	0	0	1	0	0	0	0	0	d. Closed year-round for most species, but open June through September for Lingcod and Pacific Halibut	0	0	1	0	0	0	0	0	0	0	0	0	1	0	0	0	0	0	1	0	0	0	0	0	0	a. I hadnâ€™t heard about descending devices before this survey	0	0	1	0	0	0	0	0	0	0	0	0
1697	Complete	1	0	0	0	0	1	0	0	0	f. I donâ€™t know	0	1	0	1	0	0	0	0	0	0	1	0	0	0	0	0	0	1	0	0	0	0	0	0	0	a. I hadnâ€™t heard about descending devices before this survey	0	0	1	1	0	0	0	0	0	0	1	1
1699	Complete	0	1	0	1	1	0	1	0	0	c. Open year-round, with restricted seasons for Lingcod and a few other species	0	0	0	1	1	0	1	1	1	0	0	0	1	1	0	1	0	0	0	0	0	1	0	0	0	c. I think they work to get rockfish to the bottom, but I only started using/carrying them because they are required when bottomfish/halibut fishing.	0	1	0	0	0	0	1	0	0	0	1	0
1704	Complete	0	0	0	0	0	0	1	0	0	f. I donâ€™t know	0	0	0	0	0	1	0	0	1	0	0	0	0	0	0	1	0	0	0	0	1	0	0	0	0	c. I think they work to get rockfish to the bottom, but I only started using/carrying them because they are required when bottomfish/halibut fishing.	0	0	0	0	0	0	1	0	0	0	0	0
1705	Complete	0	1	0	1	0	0	1	0	0	c. Open year-round, with restricted seasons for Lingcod and a few other species	0	0	0	0	1	1	1	1	1	0	0	0	1	0	0	1	0	0	0	0	0	1	0	0	0	c. I think they work to get rockfish to the bottom, but I only started using/carrying them because they are required when bottomfish/halibut fishing.	0	1	0	0	0	0	0	0	1	1	1	0
1708	Complete	0	0	0	0	0	0	0	0	1	f. I donâ€™t know	0	0	0	0	0	0	0	0	0	1	1	0	0	0	0	0	0	0	1	0	0	0	0	0	0	a. I hadnâ€™t heard about descending devices before this survey	1	0	1	0	0	0	0	0	1	0	1	0
1710	Complete	0	1	0	1	0	0	1	0	0	b. Open April through September, with restricted seasons for Lingcod and a few other species	0	0	0	0	0	0	0	0	0	0	0	0	1	0	0	0	0	0	0	0	1	0	0	0	0	c. I think they work to get rockfish to the bottom, but I only started using/carrying them because they are required when bottomfish/halibut fishing.	0	0	0	0	0	0	0	0	1	0	1	1
1714	Complete	0	0	0	1	1	0	1	1	0	b. Open April through September, with restricted seasons for Lingcod and a few other species	0	0	1	0	0	0	0	1	1	0	0	0	1	0	0	1	0	1	0	0	0	0	0	0	0	b. I think they work to get rockfish to the bottom, and I used/carried them before they were required when bottomfish/halibut fishing.	0	0	1	0	0	0	1	0	1	0	1	1
1715	Complete	1	1	1	1	1	1	1	1	0	d. Closed year-round for most species, but open June through September for Lingcod and Pacific Halibut	0	0	0	0	1	0	0	1	1	0	0	0	0	0	0	1	0	0	0	0	0	1	0	0	0	c. I think they work to get rockfish to the bottom, but I only started using/carrying them because they are required when bottomfish/halibut fishing.	0	0	0	0	0	0	0	0	0	1	0	1
1716	Complete	1	1	1	1	1	1	1	1	0	c. Open year-round, with restricted seasons for Lingcod and a few other species	0	0	0	1	1	1	1	1	0	0	0	0	1	1	0	0	0	0	0	0	0	0	1	0	0	c. I think they work to get rockfish to the bottom, but I only started using/carrying them because they are required when bottomfish/halibut fishing.	0	0	1	1	0	0	0	0	0	0	1	1
1719	Complete	0	1	0	0	0	0	1	0	0	c. Open year-round, with restricted seasons for Lingcod and a few other species	0	0	0	1	0	0	0	1	0	0	0	0	0	0	0	1	0	0	0	0	1	1	0	0	0	c. I think they work to get rockfish to the bottom, but I only started using/carrying them because they are required when bottomfish/halibut fishing.	1	0	0	0	0	0	1	0	0	0	1	0
1722	Complete	0	0	0	1	0	0	1	0	0	d. Closed year-round for most species, but open June through September for Lingcod and Pacific Halibut	0	0	1	1	1	0	0	0	0	0	0	0	0	0	0	1	0	1	0	1	0	0	0	0	0	c. I think they work to get rockfish to the bottom, but I only started using/carrying them because they are required when bottomfish/halibut fishing.	1	1	1	0	0	1	0	0	0	0	1	1
1727	Complete	0	0	0	1	0	0	0	0	0	f. I donâ€™t know	0	0	0	0	0	0	0	0	0	1	0	0	0	1	0	0	0	1	0	0	0	0	0	0	0	a. I hadnâ€™t heard about descending devices before this survey	0	0	0	0	0	0	1	0	0	0	0	0
1729	Complete	0	0	0	1	0	0	1	0	0	c. Open year-round, with restricted seasons for Lingcod and a few other species	0	0	0	0	1	0	1	1	0	0	0	0	1	1	0	1	0	0	0	0	0	1	0	0	0	c. I think they work to get rockfish to the bottom, but I only started using/carrying them because they are required when bottomfish/halibut fishing.	0	1	1	1	0	0	0	0	0	0	1	0
1730	Complete	0	0	0	0	0	0	0	0	0	NA	0	0	0	0	0	0	0	0	0	0	0	0	0	0	0	0	0	0	0	0	0	0	0	0	0	NA	0	1	0	1	0	0	0	0	1	0	0	0
1731	Complete	0	1	0	1	0	1	1	0	0	d. Closed year-round for most species, but open June through September for Lingcod and Pacific Halibut	0	1	1	1	1	0	1	1	1	0	0	0	0	0	0	1	0	0	0	0	1	0	0	0	0	c. I think they work to get rockfish to the bottom, but I only started using/carrying them because they are required when bottomfish/halibut fishing.	0	0	1	0	0	0	1	0	0	0	1	1
1732	Complete	0	0	0	0	0	0	1	0	0	c. Open year-round, with restricted seasons for Lingcod and a few other species	0	1	1	1	0	0	1	0	1	0	0	0	1	1	0	1	0	0	0	0	1	0	0	0	0	c. I think they work to get rockfish to the bottom, but I only started using/carrying them because they are required when bottomfish/halibut fishing.	0	0	1	1	0	0	1	0	0	0	1	1
1733	Complete	0	0	0	0	0	0	1	0	0	c. Open year-round, with restricted seasons for Lingcod and a few other species	0	0	0	0	1	1	0	1	1	0	0	0	1	0	0	1	0	0	0	0	1	1	0	0	0	b. I think they work to get rockfish to the bottom, and I used/carried them before they were required when bottomfish/halibut fishing.	0	0	0	0	0	0	1	0	0	0	1	1
1734	Complete	0	0	0	0	0	0	1	0	0	c. Open year-round, with restricted seasons for Lingcod and a few other species	0	0	0	0	0	0	0	0	0	1	0	0	0	1	0	0	0	0	1	0	0	0	0	0	0	a. I hadnâ€™t heard about descending devices before this survey	0	0	1	0	0	0	0	0	0	0	0	0
1737	Complete	0	0	0	1	0	0	1	0	0	d. Closed year-round for most species, but open June through September for Lingcod and Pacific Halibut	0	0	0	0	1	0	0	1	1	0	0	0	1	1	0	1	0	0	0	0	0	1	0	0	0	b. I think they work to get rockfish to the bottom, and I used/carried them before they were required when bottomfish/halibut fishing.	0	0	1	0	0	1	0	0	1	0	1	1
1740	Complete	0	0	0	1	1	0	1	0	0	a. Open only May through August	0	0	0	1	1	0	0	1	1	0	0	0	0	0	0	1	0	0	0	0	0	1	0	0	0	b. I think they work to get rockfish to the bottom, and I used/carried them before they were required when bottomfish/halibut fishing.	0	0	0	0	0	0	1	0	0	0	1	1
1743	Complete	0	0	0	1	1	0	1	0	0	c. Open year-round, with restricted seasons for Lingcod and a few other species	0	0	1	0	0	0	1	1	0	0	0	0	0	1	0	0	0	0	0	1	0	0	0	0	0	c. I think they work to get rockfish to the bottom, but I only started using/carrying them because they are required when bottomfish/halibut fishing.	1	1	1	1	0	0	0	0	0	0	1	1
1744	Complete	0	0	0	1	1	1	1	0	0	d. Closed year-round for most species, but open June through September for Lingcod and Pacific Halibut	0	0	0	1	1	0	1	1	1	0	0	0	0	0	0	1	0	0	0	0	0	1	0	0	0	c. I think they work to get rockfish to the bottom, but I only started using/carrying them because they are required when bottomfish/halibut fishing.	0	0	1	1	0	1	0	0	1	0	1	1
1745	Complete	0	0	0	0	0	1	1	0	0	f. I donâ€™t know	0	0	0	0	0	0	0	0	0	1	0	0	0	1	0	0	0	1	0	1	0	0	0	0	0	e. I donâ€™t think they work to get rockfish to the bottom, so I donâ€™t use/carry them.	1	0	0	0	0	0	0	0	0	0	1	1
1746	Complete	1	0	0	0	1	0	1	0	0	d. Closed year-round for most species, but open June through September for Lingcod and Pacific Halibut	0	0	0	0	1	0	1	1	0	0	0	0	0	0	0	1	0	0	0	0	0	1	0	0	0	c. I think they work to get rockfish to the bottom, but I only started using/carrying them because they are required when bottomfish/halibut fishing.	0	1	1	1	0	1	0	0	1	0	1	1
1747	Complete	1	0	0	1	0	0	0	1	0	d. Closed year-round for most species, but open June through September for Lingcod and Pacific Halibut	0	0	0	0	0	0	0	0	0	1	1	0	0	0	0	0	0	1	0	0	0	0	0	0	0	a. I hadnâ€™t heard about descending devices before this survey	0	0	1	0	0	0	0	0	0	0	0	1
1751	Complete	0	1	0	0	0	0	1	0	0	f. I donâ€™t know	0	0	0	0	1	0	0	0	0	0	0	0	1	0	0	0	0	0	0	0	0	1	0	0	0	e. I donâ€™t think they work to get rockfish to the bottom, so I donâ€™t use/carry them.	0	0	0	1	0	0	0	0	0	0	1	0
1757	Complete	1	0	1	1	1	1	1	1	0	d. Closed year-round for most species, but open June through September for Lingcod and Pacific Halibut	0	0	0	0	1	0	0	0	0	0	0	0	1	1	0	0	0	1	0	0	0	0	0	0	0	a. I hadnâ€™t heard about descending devices before this survey	0	0	1	0	0	0	0	0	1	0	1	1
1758	Complete	1	1	1	1	1	1	1	1	0	d. Closed year-round for most species, but open June through September for Lingcod and Pacific Halibut	0	0	0	1	1	0	1	1	1	0	0	0	1	1	0	1	0	0	0	0	1	1	0	0	0	b. I think they work to get rockfish to the bottom, and I used/carried them before they were required when bottomfish/halibut fishing.	0	0	1	1	0	0	1	0	1	0	1	1
1759	Complete	0	0	0	1	0	1	1	0	0	d. Closed year-round for most species, but open June through September for Lingcod and Pacific Halibut	0	0	0	0	1	0	1	1	0	0	0	0	1	1	0	0	0	1	0	0	0	0	0	0	0	c. I think they work to get rockfish to the bottom, but I only started using/carrying them because they are required when bottomfish/halibut fishing.	0	1	1	0	0	1	0	0	0	0	1	0
1760	Complete	0	0	0	1	0	0	1	0	0	d. Closed year-round for most species, but open June through September for Lingcod and Pacific Halibut	0	0	0	0	1	0	0	0	0	0	0	0	1	0	0	0	0	1	0	0	0	0	0	0	0	c. I think they work to get rockfish to the bottom, but I only started using/carrying them because they are required when bottomfish/halibut fishing.	0	0	1	1	0	1	0	0	0	0	1	1
1762	Complete	0	0	0	0	0	0	0	0	1	f. I donâ€™t know	0	0	0	0	0	0	0	0	0	1	0	0	0	1	0	0	0	0	0	0	0	0	0	0	1	a. I hadnâ€™t heard about descending devices before this survey	0	0	0	0	0	0	1	0	0	0	1	0
1763	Complete	1	1	1	1	1	1	1	1	0	f. I donâ€™t know	0	0	0	1	1	0	0	0	0	1	0	0	1	0	0	0	0	0	1	0	0	0	0	0	0	a. I hadnâ€™t heard about descending devices before this survey	1	0	1	1	0	1	0	0	0	0	1	1
1764	Complete	0	1	0	1	0	0	1	0	0	d. Closed year-round for most species, but open June through September for Lingcod and Pacific Halibut	0	0	1	1	1	1	1	1	0	0	1	0	0	0	0	0	0	1	0	0	0	0	0	0	0	c. I think they work to get rockfish to the bottom, but I only started using/carrying them because they are required when bottomfish/halibut fishing.	0	1	0	0	0	0	0	0	1	1	1	1
1768	Complete	0	1	0	1	0	0	0	0	0	NA	0	0	1	1	0	0	1	0	1	0	0	0	0	0	0	1	0	0	0	0	0	1	0	0	0	b. I think they work to get rockfish to the bottom, and I used/carried them before they were required when bottomfish/halibut fishing.	0	0	0	0	0	0	1	0	1	0	1	1
1770	Complete	1	0	0	1	0	0	1	0	0	a. Open only May through August	0	0	0	1	0	0	0	0	1	0	0	0	0	0	0	1	0	1	0	0	0	0	0	0	0	c. I think they work to get rockfish to the bottom, but I only started using/carrying them because they are required when bottomfish/halibut fishing.	0	0	0	0	0	0	0	0	0	1	0	0
1771	Complete	1	0	0	0	1	1	0	0	0	c. Open year-round, with restricted seasons for Lingcod and a few other species	0	0	0	1	1	0	0	1	1	0	0	0	0	0	0	1	0	0	0	0	0	1	0	0	0	c. I think they work to get rockfish to the bottom, but I only started using/carrying them because they are required when bottomfish/halibut fishing.	0	0	0	0	0	1	0	0	0	0	1	1
1772	Complete	1	1	1	1	1	1	1	1	0	d. Closed year-round for most species, but open June through September for Lingcod and Pacific Halibut	0	0	0	0	1	0	0	0	0	0	0	0	1	1	0	0	1	0	0	0	1	0	0	0	0	b. I think they work to get rockfish to the bottom, and I used/carried them before they were required when bottomfish/halibut fishing.	0	0	0	1	0	1	1	0	0	0	1	0
1773	Complete	0	0	0	0	0	0	1	0	0	f. I donâ€™t know	0	0	1	0	0	0	1	0	1	0	0	0	0	0	0	1	0	0	0	0	0	1	0	0	0	d. I donâ€™t think they work to get rockfish to the bottom, and I only use/carry them because they are required when bottomfish/halibut fishing.	0	0	0	0	0	0	1	0	1	0	1	1
1774	Complete	0	0	0	1	0	0	1	0	0	c. Open year-round, with restricted seasons for Lingcod and a few other species	0	0	0	1	1	0	0	1	0	0	0	0	0	0	0	0	1	0	0	0	0	0	0	0	1	NA	0	1	0	0	0	0	1	0	1	0	1	1
1776	Complete	0	0	0	0	0	0	1	0	0	d. Closed year-round for most species, but open June through September for Lingcod and Pacific Halibut	0	0	0	0	1	0	1	1	0	0	0	0	1	1	0	0	0	1	0	1	0	0	0	0	0	NA	1	1	0	0	0	0	1	0	0	0	1	1
1777	Complete	0	1	0	1	1	1	0	0	0	f. I donâ€™t know	0	0	0	1	0	0	0	1	0	0	0	0	1	1	0	0	0	1	0	0	0	0	0	0	0	a. I hadnâ€™t heard about descending devices before this survey	0	0	1	0	0	1	1	0	0	0	1	1
1779	Complete	0	1	0	1	1	1	1	0	0	d. Closed year-round for most species, but open June through September for Lingcod and Pacific Halibut	0	0	0	0	1	1	0	1	0	0	0	0	0	1	0	1	0	0	0	0	0	1	0	0	0	c. I think they work to get rockfish to the bottom, but I only started using/carrying them because they are required when bottomfish/halibut fishing.	0	0	1	0	0	0	0	0	0	0	0	0
1780	Complete	1	0	0	0	0	1	0	0	0	f. I donâ€™t know	0	0	0	0	0	0	0	0	0	1	1	0	0	0	0	0	0	1	0	0	0	0	0	0	0	a. I hadnâ€™t heard about descending devices before this survey	0	0	1	1	0	0	1	0	0	0	1	1
1781	Complete	1	1	0	1	1	1	1	0	0	c. Open year-round, with restricted seasons for Lingcod and a few other species	0	0	0	1	1	0	1	1	0	0	0	0	1	1	0	1	0	0	0	0	0	1	0	0	0	c. I think they work to get rockfish to the bottom, but I only started using/carrying them because they are required when bottomfish/halibut fishing.	0	1	1	1	0	0	0	0	0	0	1	0
1784	Complete	1	1	1	1	1	1	1	1	0	d. Closed year-round for most species, but open June through September for Lingcod and Pacific Halibut	0	0	0	0	1	0	1	1	1	0	0	0	0	0	0	1	0	0	0	0	0	1	0	0	0	c. I think they work to get rockfish to the bottom, but I only started using/carrying them because they are required when bottomfish/halibut fishing.	0	0	0	0	0	0	1	0	0	0	0	1
1785	Complete	0	1	1	1	1	0	1	0	0	b. Open April through September, with restricted seasons for Lingcod and a few other species	0	1	1	1	1	0	1	1	0	0	0	0	1	0	0	1	0	0	0	0	1	0	0	0	0	c. I think they work to get rockfish to the bottom, but I only started using/carrying them because they are required when bottomfish/halibut fishing.	0	0	0	0	0	1	0	0	1	0	1	1
1786	Complete	0	0	0	0	0	1	1	0	0	d. Closed year-round for most species, but open June through September for Lingcod and Pacific Halibut	0	0	0	0	1	0	0	1	0	0	0	0	1	0	0	0	0	0	0	0	0	0	0	0	0	NA	0	1	1	0	0	0	0	0	0	0	1	0
1787	Complete	0	1	0	1	0	0	0	0	0	d. Closed year-round for most species, but open June through September for Lingcod and Pacific Halibut	0	0	0	0	0	1	1	0	0	0	1	0	0	0	0	0	0	0	0	0	0	0	0	1	0	b. I think they work to get rockfish to the bottom, and I used/carried them before they were required when bottomfish/halibut fishing.	0	0	1	0	0	0	0	0	0	0	1	1
1788	Complete	0	0	0	0	0	0	1	0	0	c. Open year-round, with restricted seasons for Lingcod and a few other species	0	0	0	1	1	0	1	1	0	0	0	0	1	1	0	1	0	0	0	0	0	1	0	0	0	c. I think they work to get rockfish to the bottom, but I only started using/carrying them because they are required when bottomfish/halibut fishing.	0	0	1	0	0	0	0	0	0	0	1	1
1789	Complete	1	1	1	1	1	1	1	1	0	c. Open year-round, with restricted seasons for Lingcod and a few other species	0	0	1	1	1	0	1	1	1	0	0	0	0	0	0	1	0	0	0	0	0	1	0	0	0	b. I think they work to get rockfish to the bottom, and I used/carried them before they were required when bottomfish/halibut fishing.	1	1	0	1	0	0	1	0	0	0	1	1
1790	Complete	0	0	0	1	0	0	1	0	0	d. Closed year-round for most species, but open June through September for Lingcod and Pacific Halibut	0	0	0	0	1	0	0	0	1	0	0	0	1	0	0	0	0	0	0	0	1	0	0	0	0	c. I think they work to get rockfish to the bottom, but I only started using/carrying them because they are required when bottomfish/halibut fishing.	0	0	0	0	0	0	0	0	0	1	1	1
1792	Complete	0	0	0	1	1	0	1	0	0	f. I donâ€™t know	0	0	0	0	0	0	0	0	0	1	0	0	0	1	0	0	0	1	0	1	0	0	0	0	0	b. I think they work to get rockfish to the bottom, and I used/carried them before they were required when bottomfish/halibut fishing.	0	0	1	0	0	0	0	0	0	0	1	1
1795	Complete	0	0	0	0	1	1	1	0	0	b. Open April through September, with restricted seasons for Lingcod and a few other species	0	1	1	1	1	1	1	1	1	0	0	0	1	0	0	0	0	0	0	0	0	0	1	0	0	c. I think they work to get rockfish to the bottom, but I only started using/carrying them because they are required when bottomfish/halibut fishing.	1	1	1	1	0	0	0	0	0	0	1	1
1796	Complete	0	0	0	1	1	1	1	1	0	c. Open year-round, with restricted seasons for Lingcod and a few other species	1	0	0	0	0	0	0	0	0	0	0	0	0	1	0	0	0	0	1	0	0	0	0	0	0	b. I think they work to get rockfish to the bottom, and I used/carried them before they were required when bottomfish/halibut fishing.	0	1	1	0	0	1	0	0	0	0	1	0
1797	Complete	0	1	1	1	1	0	0	0	0	d. Closed year-round for most species, but open June through September for Lingcod and Pacific Halibut	0	0	0	0	1	0	0	0	0	0	0	0	1	0	0	1	0	0	0	0	0	1	0	0	0	c. I think they work to get rockfish to the bottom, but I only started using/carrying them because they are required when bottomfish/halibut fishing.	0	1	0	0	0	0	0	0	0	0	0	0
1801	Complete	0	0	0	0	0	0	0	0	1	f. I donâ€™t know	0	0	0	0	0	0	1	0	0	0	0	0	1	0	0	1	0	0	0	0	0	1	0	0	0	c. I think they work to get rockfish to the bottom, but I only started using/carrying them because they are required when bottomfish/halibut fishing.	0	0	0	0	0	0	0	0	0	1	1	0
1804	Complete	1	1	1	1	1	1	1	1	0	d. Closed year-round for most species, but open June through September for Lingcod and Pacific Halibut	0	0	0	0	1	0	0	0	0	0	0	0	0	0	0	1	0	0	0	0	1	0	0	0	0	c. I think they work to get rockfish to the bottom, but I only started using/carrying them because they are required when bottomfish/halibut fishing.	0	0	0	0	0	0	0	0	1	0	1	1
1807	Complete	0	0	0	0	0	0	0	0	1	d. Closed year-round for most species, but open June through September for Lingcod and Pacific Halibut	0	1	0	1	0	0	0	1	1	0	0	0	0	0	0	0	1	0	0	0	0	0	0	0	1	b. I think they work to get rockfish to the bottom, and I used/carried them before they were required when bottomfish/halibut fishing.	0	0	0	0	0	0	0	0	1	0	0	0
1810	Complete	1	1	1	1	1	1	0	0	0	f. I donâ€™t know	0	0	0	0	0	0	1	1	1	0	1	0	0	0	0	0	0	0	0	1	0	0	0	0	0	a. I hadnâ€™t heard about descending devices before this survey	0	0	0	0	0	0	1	0	0	0	0	1
1811	Complete	1	1	1	1	1	1	1	1	0	f. I donâ€™t know	0	0	0	0	0	0	0	0	0	1	0	0	1	0	0	0	0	0	1	0	0	0	0	0	0	a. I hadnâ€™t heard about descending devices before this survey	0	0	1	1	0	1	0	0	0	0	1	0
1813	Complete	1	0	0	1	0	1	1	0	0	c. Open year-round, with restricted seasons for Lingcod and a few other species	0	0	0	1	1	0	1	0	1	0	0	0	1	0	0	1	0	0	0	0	0	1	0	0	0	c. I think they work to get rockfish to the bottom, but I only started using/carrying them because they are required when bottomfish/halibut fishing.	1	0	1	1	0	1	0	0	1	0	1	1
1814	Complete	1	0	1	1	1	1	1	1	0	d. Closed year-round for most species, but open June through September for Lingcod and Pacific Halibut	0	0	0	0	1	0	0	0	0	0	0	0	0	1	0	0	0	0	0	1	0	0	0	0	0	NA	0	0	0	0	0	0	1	0	0	0	1	1
1816	Complete	1	0	1	1	1	1	1	1	0	c. Open year-round, with restricted seasons for Lingcod and a few other species	0	0	0	0	1	0	0	0	0	0	0	0	1	1	0	1	0	0	0	0	0	1	0	0	0	b. I think they work to get rockfish to the bottom, and I used/carried them before they were required when bottomfish/halibut fishing.	0	0	0	0	0	0	1	0	1	0	0	0
1819	Complete	0	1	1	1	1	1	1	1	0	d. Closed year-round for most species, but open June through September for Lingcod and Pacific Halibut	0	0	0	1	1	0	0	1	0	0	0	0	1	1	1	0	0	0	0	1	0	0	0	0	0	c. I think they work to get rockfish to the bottom, but I only started using/carrying them because they are required when bottomfish/halibut fishing.	1	1	1	0	0	1	0	0	1	0	1	0
1820	Complete	1	0	1	0	1	1	1	0	0	c. Open year-round, with restricted seasons for Lingcod and a few other species	0	0	0	0	1	0	0	0	1	0	1	0	0	0	0	0	1	0	0	0	0	0	0	0	0	NA	0	0	1	0	0	0	1	0	1	0	1	1
1821	Complete	0	1	0	1	1	1	1	0	0	b. Open April through September, with restricted seasons for Lingcod and a few other species	0	0	0	1	1	0	1	0	1	0	0	0	1	0	0	1	0	0	0	0	0	1	0	0	0	c. I think they work to get rockfish to the bottom, but I only started using/carrying them because they are required when bottomfish/halibut fishing.	0	0	1	1	0	1	0	0	0	1	1	1
1823	Complete	0	0	0	0	0	1	0	0	0	d. Closed year-round for most species, but open June through September for Lingcod and Pacific Halibut	0	0	0	0	1	0	0	0	0	0	1	0	0	0	0	0	0	1	0	0	0	0	0	0	0	a. I hadnâ€™t heard about descending devices before this survey	1	0	1	0	0	1	1	0	1	0	1	1
1825	Complete	1	1	1	1	1	1	1	0	0	c. Open year-round, with restricted seasons for Lingcod and a few other species	0	0	0	0	1	0	0	0	0	0	0	0	0	0	0	1	0	0	0	0	0	1	0	0	0	c. I think they work to get rockfish to the bottom, but I only started using/carrying them because they are required when bottomfish/halibut fishing.	0	0	1	0	0	0	1	0	0	0	1	1
1826	Complete	0	0	0	0	0	0	1	0	0	d. Closed year-round for most species, but open June through September for Lingcod and Pacific Halibut	0	0	0	1	1	0	0	1	1	0	0	0	1	0	0	1	0	1	0	0	0	1	0	0	0	c. I think they work to get rockfish to the bottom, but I only started using/carrying them because they are required when bottomfish/halibut fishing.	1	1	1	1	0	0	0	0	1	1	1	1
1828	Complete	0	0	0	0	0	0	1	0	0	b. Open April through September, with restricted seasons for Lingcod and a few other species	0	0	1	1	0	0	1	0	1	0	0	0	1	1	0	1	0	0	0	0	1	1	0	0	0	b. I think they work to get rockfish to the bottom, and I used/carried them before they were required when bottomfish/halibut fishing.	0	1	1	0	0	1	1	1	1	0	1	1
1829	Complete	0	1	0	0	0	0	1	0	0	b. Open April through September, with restricted seasons for Lingcod and a few other species	0	0	0	0	1	0	0	0	0	0	0	0	0	0	0	1	0	0	0	0	0	0	1	0	0	c. I think they work to get rockfish to the bottom, but I only started using/carrying them because they are required when bottomfish/halibut fishing.	0	0	0	0	0	0	1	0	0	0	1	0
1830	Complete	0	0	1	1	0	0	1	0	0	d. Closed year-round for most species, but open June through September for Lingcod and Pacific Halibut	0	0	0	1	0	0	1	1	0	0	1	0	0	0	0	0	0	1	0	0	0	1	0	0	0	b. I think they work to get rockfish to the bottom, and I used/carried them before they were required when bottomfish/halibut fishing.	1	1	0	0	0	0	0	0	0	0	0	1
1832	Complete	0	1	1	1	1	1	1	1	0	d. Closed year-round for most species, but open June through September for Lingcod and Pacific Halibut	0	0	0	1	1	1	1	1	1	0	0	0	1	1	0	1	0	0	0	0	0	1	0	0	0	c. I think they work to get rockfish to the bottom, but I only started using/carrying them because they are required when bottomfish/halibut fishing.	1	1	1	1	0	1	1	0	0	0	1	1
1833	Complete	0	0	0	1	0	0	0	0	0	f. I donâ€™t know	0	0	0	1	0	0	0	0	0	0	1	0	0	0	0	0	0	1	1	0	0	0	0	0	0	a. I hadnâ€™t heard about descending devices before this survey	0	0	1	1	0	1	0	0	0	0	1	1
1834	Complete	1	1	1	1	1	1	1	1	0	c. Open year-round, with restricted seasons for Lingcod and a few other species	0	0	0	1	1	0	1	1	0	0	0	0	0	0	0	1	0	0	0	0	1	0	0	0	0	c. I think they work to get rockfish to the bottom, but I only started using/carrying them because they are required when bottomfish/halibut fishing.	1	1	1	1	0	1	1	0	1	0	1	1
1835	Complete	0	0	0	0	0	0	1	0	0	b. Open April through September, with restricted seasons for Lingcod and a few other species	0	0	0	1	0	0	1	1	1	0	0	0	1	0	0	1	0	0	0	0	0	1	0	0	0	b. I think they work to get rockfish to the bottom, and I used/carried them before they were required when bottomfish/halibut fishing.	0	0	1	0	0	0	0	0	1	0	0	0
1840	Complete	0	1	0	0	0	0	1	0	0	c. Open year-round, with restricted seasons for Lingcod and a few other species	0	0	1	0	1	0	1	0	1	0	0	0	0	0	0	1	0	0	0	0	1	0	0	0	0	b. I think they work to get rockfish to the bottom, and I used/carried them before they were required when bottomfish/halibut fishing.	0	0	1	0	0	1	1	0	0	1	1	1
1841	Complete	0	1	0	0	0	0	0	0	0	d. Closed year-round for most species, but open June through September for Lingcod and Pacific Halibut	0	0	0	0	1	0	0	0	0	0	0	0	0	0	0	1	0	0	0	0	0	0	1	0	0	c. I think they work to get rockfish to the bottom, but I only started using/carrying them because they are required when bottomfish/halibut fishing.	0	1	1	0	0	0	0	0	0	1	1	1
1842	Complete	0	0	0	1	0	0	1	0	0	c. Open year-round, with restricted seasons for Lingcod and a few other species	0	0	0	0	1	0	1	0	1	0	0	0	1	1	0	1	0	0	0	0	0	1	0	0	0	b. I think they work to get rockfish to the bottom, and I used/carried them before they were required when bottomfish/halibut fishing.	0	0	1	0	0	1	1	0	0	0	1	1
1846	Complete	0	1	0	0	0	0	1	0	0	c. Open year-round, with restricted seasons for Lingcod and a few other species	0	0	1	0	0	0	1	0	1	0	0	0	0	0	0	1	0	0	0	0	1	0	0	0	0	c. I think they work to get rockfish to the bottom, but I only started using/carrying them because they are required when bottomfish/halibut fishing.	0	1	1	0	0	0	1	0	0	1	1	0
1849	Complete	0	1	0	0	0	0	1	0	0	c. Open year-round, with restricted seasons for Lingcod and a few other species	0	0	0	0	1	0	1	0	1	0	0	0	0	0	0	1	0	0	0	0	0	1	0	0	0	c. I think they work to get rockfish to the bottom, but I only started using/carrying them because they are required when bottomfish/halibut fishing.	0	0	0	1	0	1	1	0	1	0	1	1
1850	Complete	0	1	0	0	0	0	1	0	0	c. Open year-round, with restricted seasons for Lingcod and a few other species	0	0	1	1	1	0	1	0	1	0	0	0	1	1	0	1	0	0	0	0	1	0	0	1	0	b. I think they work to get rockfish to the bottom, and I used/carried them before they were required when bottomfish/halibut fishing.	0	1	1	1	0	0	1	0	1	0	1	1
1851	Complete	0	0	0	1	0	0	1	0	0	b. Open April through September, with restricted seasons for Lingcod and a few other species	0	0	1	0	1	0	1	1	1	0	0	0	1	1	0	1	0	0	0	0	1	0	0	0	0	b. I think they work to get rockfish to the bottom, and I used/carried them before they were required when bottomfish/halibut fishing.	0	0	1	1	0	0	1	0	0	0	1	0
1852	Complete	0	1	0	0	0	0	1	0	0	d. Closed year-round for most species, but open June through September for Lingcod and Pacific Halibut	0	0	0	1	1	0	1	1	1	0	0	0	1	1	0	1	0	0	0	0	0	1	0	0	0	c. I think they work to get rockfish to the bottom, but I only started using/carrying them because they are required when bottomfish/halibut fishing.	0	1	0	0	0	0	0	0	1	0	1	1
1854	Complete	0	0	0	0	0	0	1	0	0	c. Open year-round, with restricted seasons for Lingcod and a few other species	0	0	0	1	0	1	0	0	1	0	0	0	1	0	0	1	0	0	0	0	1	1	0	0	0	c. I think they work to get rockfish to the bottom, but I only started using/carrying them because they are required when bottomfish/halibut fishing.	1	1	1	1	0	1	0	0	0	1	1	1
1855	Complete	0	0	0	1	0	0	1	0	0	b. Open April through September, with restricted seasons for Lingcod and a few other species	0	0	1	1	1	0	1	1	1	0	0	0	0	0	0	1	0	0	0	0	0	1	0	0	0	c. I think they work to get rockfish to the bottom, but I only started using/carrying them because they are required when bottomfish/halibut fishing.	0	1	0	0	0	0	0	0	0	0	0	0
1857	Complete	1	1	1	1	1	1	1	1	0	f. I donâ€™t know	0	0	0	0	0	0	0	0	0	1	0	0	1	0	0	1	0	1	0	0	0	1	0	0	0	a. I hadnâ€™t heard about descending devices before this survey	0	0	1	1	0	1	1	0	1	0	1	1
1859	Complete	0	0	0	0	0	0	0	0	1	c. Open year-round, with restricted seasons for Lingcod and a few other species	0	0	0	1	1	0	1	1	1	0	0	0	1	1	0	1	0	0	0	0	1	0	0	1	0	b. I think they work to get rockfish to the bottom, and I used/carried them before they were required when bottomfish/halibut fishing.	0	0	0	0	0	0	0	0	1	0	1	0
1861	Complete	1	1	1	1	1	1	1	1	0	c. Open year-round, with restricted seasons for Lingcod and a few other species	0	0	0	0	1	0	0	0	1	0	0	0	0	1	1	1	0	0	0	0	0	1	1	0	0	b. I think they work to get rockfish to the bottom, and I used/carried them before they were required when bottomfish/halibut fishing.	0	0	1	1	0	0	0	0	1	0	1	1
1863	Complete	0	0	0	1	0	0	1	0	0	d. Closed year-round for most species, but open June through September for Lingcod and Pacific Halibut	0	0	0	0	1	0	1	0	1	0	0	0	0	0	0	1	0	0	0	0	1	1	0	0	0	b. I think they work to get rockfish to the bottom, and I used/carried them before they were required when bottomfish/halibut fishing.	0	0	0	0	0	0	1	0	0	0	1	1
1864	Complete	0	0	0	1	0	0	1	0	0	d. Closed year-round for most species, but open June through September for Lingcod and Pacific Halibut	0	0	0	0	1	0	1	1	0	0	0	0	1	1	0	1	0	0	0	0	1	0	0	0	0	c. I think they work to get rockfish to the bottom, but I only started using/carrying them because they are required when bottomfish/halibut fishing.	0	1	1	1	1	1	0	0	1	0	1	1
1867	Complete	0	1	0	0	0	0	1	0	0	c. Open year-round, with restricted seasons for Lingcod and a few other species	0	0	1	1	0	0	1	0	1	0	0	0	1	0	0	1	0	0	0	0	0	1	0	0	0	b. I think they work to get rockfish to the bottom, and I used/carried them before they were required when bottomfish/halibut fishing.	0	1	1	0	0	0	0	0	1	0	1	0
1870	Complete	0	1	0	1	0	0	1	0	0	c. Open year-round, with restricted seasons for Lingcod and a few other species	0	0	0	1	1	0	0	0	0	0	0	0	1	0	0	1	0	0	0	0	1	0	0	0	0	b. I think they work to get rockfish to the bottom, and I used/carried them before they were required when bottomfish/halibut fishing.	1	1	1	1	0	0	1	1	1	0	1	1
1871	Complete	1	0	1	1	1	1	1	1	0	f. I donâ€™t know	0	1	1	0	0	0	1	1	0	0	0	0	0	1	0	1	0	0	0	0	0	1	0	0	0	b. I think they work to get rockfish to the bottom, and I used/carried them before they were required when bottomfish/halibut fishing.	0	1	0	1	1	0	0	0	0	0	1	0
1873	Complete	0	1	0	1	0	0	1	0	0	c. Open year-round, with restricted seasons for Lingcod and a few other species	0	0	0	0	1	1	1	0	1	0	1	0	0	0	0	0	0	0	0	0	1	0	0	0	0	b. I think they work to get rockfish to the bottom, and I used/carried them before they were required when bottomfish/halibut fishing.	0	0	1	1	0	0	1	0	0	0	0	0
1874	Complete	1	1	1	1	1	1	1	1	0	d. Closed year-round for most species, but open June through September for Lingcod and Pacific Halibut	0	0	0	0	1	0	0	0	0	0	0	0	1	0	0	0	0	0	0	1	0	0	0	0	0	a. I hadnâ€™t heard about descending devices before this survey	0	0	0	0	0	0	0	0	1	0	1	0
1876	Complete	1	1	1	1	1	1	1	1	0	d. Closed year-round for most species, but open June through September for Lingcod and Pacific Halibut	0	0	1	1	1	0	1	1	1	0	0	0	1	0	0	1	0	0	0	0	1	0	0	0	0	b. I think they work to get rockfish to the bottom, and I used/carried them before they were required when bottomfish/halibut fishing.	0	0	0	0	0	0	1	0	0	0	1	0
1877	Complete	1	1	0	1	1	0	0	1	0	f. I donâ€™t know	0	0	0	0	0	0	0	0	0	1	0	0	1	0	0	0	0	1	1	1	0	0	0	0	0	a. I hadnâ€™t heard about descending devices before this survey	1	1	0	0	0	0	0	0	1	0	0	1
1878	Complete	0	1	0	1	0	0	1	0	0	c. Open year-round, with restricted seasons for Lingcod and a few other species	0	0	0	0	1	0	1	1	1	0	1	0	0	0	0	0	0	1	0	0	0	0	0	0	0	c. I think they work to get rockfish to the bottom, but I only started using/carrying them because they are required when bottomfish/halibut fishing.	1	1	1	0	0	0	1	0	0	0	1	0
1879	Complete	0	1	0	1	0	0	1	0	0	d. Closed year-round for most species, but open June through September for Lingcod and Pacific Halibut	0	0	0	1	1	0	1	0	1	0	0	0	0	0	0	1	0	0	0	0	0	1	0	0	0	c. I think they work to get rockfish to the bottom, but I only started using/carrying them because they are required when bottomfish/halibut fishing.	0	1	0	0	0	0	1	0	0	0	1	1
1880	Complete	0	1	0	1	0	0	1	0	0	d. Closed year-round for most species, but open June through September for Lingcod and Pacific Halibut	0	0	1	0	0	0	0	0	1	0	0	0	0	0	0	1	0	0	0	0	1	0	0	0	0	b. I think they work to get rockfish to the bottom, and I used/carried them before they were required when bottomfish/halibut fishing.	0	0	1	0	0	0	1	0	1	0	1	1
1881	Complete	0	1	0	1	0	0	1	0	0	d. Closed year-round for most species, but open June through September for Lingcod and Pacific Halibut	0	0	0	0	1	0	1	1	1	0	1	0	0	0	0	0	0	1	0	0	0	0	0	0	0	c. I think they work to get rockfish to the bottom, but I only started using/carrying them because they are required when bottomfish/halibut fishing.	0	0	1	0	0	0	0	0	0	0	1	1
1882	Complete	0	0	0	0	0	0	1	0	0	b. Open April through September, with restricted seasons for Lingcod and a few other species	0	0	1	0	0	0	1	0	1	0	0	0	1	0	0	1	0	0	0	0	0	1	0	0	0	c. I think they work to get rockfish to the bottom, but I only started using/carrying them because they are required when bottomfish/halibut fishing.	0	1	1	0	0	0	0	0	0	1	1	1
1885	Complete	1	1	1	1	1	1	1	1	0	c. Open year-round, with restricted seasons for Lingcod and a few other species	0	0	0	0	0	0	0	0	0	1	0	0	1	1	0	0	0	0	1	0	0	0	0	0	0	a. I hadnâ€™t heard about descending devices before this survey	1	0	0	0	0	0	0	0	0	0	1	0
1889	Complete	0	1	0	1	0	0	1	0	0	c. Open year-round, with restricted seasons for Lingcod and a few other species	0	0	1	1	0	0	1	1	1	0	1	0	0	0	0	0	0	0	0	0	0	1	0	0	0	c. I think they work to get rockfish to the bottom, but I only started using/carrying them because they are required when bottomfish/halibut fishing.	0	1	1	1	0	1	1	0	0	1	1	1
1892	Complete	0	0	0	0	0	0	1	0	0	c. Open year-round, with restricted seasons for Lingcod and a few other species	0	0	0	1	0	0	0	0	1	0	0	0	0	0	0	1	0	0	0	0	1	0	0	0	0	b. I think they work to get rockfish to the bottom, and I used/carried them before they were required when bottomfish/halibut fishing.	0	0	1	0	0	0	0	0	0	0	0	0
1893	Complete	0	1	0	1	0	0	1	0	0	e. Closed October through February, but open for all species March through September	0	0	0	0	0	0	1	0	0	0	0	1	0	1	0	0	0	0	1	0	0	0	0	0	0	a. I hadnâ€™t heard about descending devices before this survey	1	0	1	1	0	1	0	0	1	0	1	1
1895	Complete	0	0	0	0	1	0	1	0	0	d. Closed year-round for most species, but open June through September for Lingcod and Pacific Halibut	0	0	1	0	0	0	1	1	0	0	0	0	1	1	0	1	0	0	0	0	0	1	0	0	0	b. I think they work to get rockfish to the bottom, and I used/carried them before they were required when bottomfish/halibut fishing.	1	1	1	0	0	0	1	0	1	0	1	1
1897	Complete	0	1	0	1	0	0	1	0	0	c. Open year-round, with restricted seasons for Lingcod and a few other species	0	0	1	0	1	0	1	1	0	0	1	0	0	0	0	0	0	1	0	0	0	0	0	0	0	c. I think they work to get rockfish to the bottom, but I only started using/carrying them because they are required when bottomfish/halibut fishing.	0	0	1	0	0	0	1	0	1	0	1	1
1898	Complete	0	1	0	0	0	0	1	0	0	c. Open year-round, with restricted seasons for Lingcod and a few other species	0	0	0	0	1	0	1	0	1	0	0	0	1	1	0	1	0	0	0	0	1	1	0	0	0	b. I think they work to get rockfish to the bottom, and I used/carried them before they were required when bottomfish/halibut fishing.	1	1	1	0	0	0	1	1	1	0	1	1
1900	Complete	0	1	0	0	0	0	1	0	0	d. Closed year-round for most species, but open June through September for Lingcod and Pacific Halibut	0	0	0	0	1	0	1	0	0	0	0	0	0	1	0	1	0	0	0	0	1	0	0	0	0	b. I think they work to get rockfish to the bottom, and I used/carried them before they were required when bottomfish/halibut fishing.	0	1	0	0	0	0	1	0	0	0	1	1
1903	Complete	0	1	0	1	0	0	1	0	0	b. Open April through September, with restricted seasons for Lingcod and a few other species	0	0	1	1	0	1	1	1	0	0	0	0	1	0	0	1	0	0	0	1	0	0	0	0	1	c. I think they work to get rockfish to the bottom, but I only started using/carrying them because they are required when bottomfish/halibut fishing.	1	0	1	0	0	0	0	0	0	0	0	1
1907	Complete	0	0	0	1	0	0	0	0	0	c. Open year-round, with restricted seasons for Lingcod and a few other species	0	0	0	0	1	0	0	1	0	0	1	0	0	0	0	0	0	1	0	0	0	0	0	0	0	c. I think they work to get rockfish to the bottom, but I only started using/carrying them because they are required when bottomfish/halibut fishing.	1	0	0	1	0	0	0	0	1	0	1	1
1910	Complete	0	1	0	0	0	0	1	0	0	a. Open only May through August	0	0	1	0	0	0	0	1	1	0	0	0	0	0	0	1	0	0	0	0	1	1	1	0	1	b. I think they work to get rockfish to the bottom, and I used/carried them before they were required when bottomfish/halibut fishing.	1	0	0	0	0	0	0	0	0	0	1	0
1911	Complete	0	0	0	0	0	0	0	0	1	b. Open April through September, with restricted seasons for Lingcod and a few other species	0	0	0	0	0	0	0	0	0	1	1	0	0	0	0	0	0	1	0	0	0	0	0	0	0	b. I think they work to get rockfish to the bottom, and I used/carried them before they were required when bottomfish/halibut fishing.	0	0	1	0	0	0	0	0	1	0	1	1
1912	Complete	0	0	0	0	0	0	1	0	0	d. Closed year-round for most species, but open June through September for Lingcod and Pacific Halibut	0	0	0	0	1	0	1	1	1	0	0	0	1	0	0	1	0	0	0	0	0	1	0	0	0	c. I think they work to get rockfish to the bottom, but I only started using/carrying them because they are required when bottomfish/halibut fishing.	0	0	0	0	0	0	0	0	1	0	1	1
1914	Complete	0	0	0	1	0	1	1	0	0	e. Closed October through February, but open for all species March through September	0	0	1	0	0	0	0	0	0	0	0	0	0	1	0	0	0	0	0	1	0	0	0	0	0	c. I think they work to get rockfish to the bottom, but I only started using/carrying them because they are required when bottomfish/halibut fishing.	0	1	0	0	0	0	0	0	0	0	1	0
1919	Complete	1	1	1	1	1	1	1	1	0	f. I donâ€™t know	0	0	0	0	0	0	0	0	0	1	0	0	0	1	0	0	0	0	1	0	0	0	0	0	0	a. I hadnâ€™t heard about descending devices before this survey	1	0	0	0	0	0	0	0	0	0	1	0
1921	Complete	0	0	0	1	1	0	0	1	0	c. Open year-round, with restricted seasons for Lingcod and a few other species	0	0	1	1	0	0	1	1	1	0	0	0	1	0	0	1	0	0	0	0	0	1	0	0	0	b. I think they work to get rockfish to the bottom, and I used/carried them before they were required when bottomfish/halibut fishing.	0	0	0	1	0	1	0	0	0	0	1	1
1924	Complete	0	0	0	1	0	0	0	0	0	d. Closed year-round for most species, but open June through September for Lingcod and Pacific Halibut	0	0	0	0	1	0	1	0	1	0	0	0	1	0	0	1	0	0	0	0	0	1	0	0	0	c. I think they work to get rockfish to the bottom, but I only started using/carrying them because they are required when bottomfish/halibut fishing.	1	1	1	1	0	1	0	0	1	0	1	1
1925	Complete	1	1	1	1	1	1	1	1	0	b. Open April through September, with restricted seasons for Lingcod and a few other species	0	1	0	1	1	0	1	1	0	0	0	0	1	0	0	1	0	0	0	0	0	0	1	0	0	c. I think they work to get rockfish to the bottom, but I only started using/carrying them because they are required when bottomfish/halibut fishing.	1	0	0	1	0	0	0	0	0	0	0	0
1926	Complete	0	0	0	1	0	0	1	0	0	d. Closed year-round for most species, but open June through September for Lingcod and Pacific Halibut	0	0	0	0	1	0	0	0	1	0	0	0	0	0	0	1	0	1	0	0	0	1	0	0	0	b. I think they work to get rockfish to the bottom, and I used/carried them before they were required when bottomfish/halibut fishing.	0	0	1	1	0	0	0	0	0	0	0	1
1929	Complete	0	0	1	1	1	1	1	1	0	b. Open April through September, with restricted seasons for Lingcod and a few other species	0	0	0	0	0	0	1	1	0	0	0	0	1	0	0	1	0	0	0	0	1	0	0	0	0	c. I think they work to get rockfish to the bottom, but I only started using/carrying them because they are required when bottomfish/halibut fishing.	0	0	0	0	0	0	1	0	1	1	1	0
1930	Complete	0	0	0	1	0	0	1	0	0	d. Closed year-round for most species, but open June through September for Lingcod and Pacific Halibut	0	0	0	0	1	0	0	0	0	0	0	0	0	1	0	1	0	0	0	0	0	1	0	0	0	c. I think they work to get rockfish to the bottom, but I only started using/carrying them because they are required when bottomfish/halibut fishing.	0	0	1	1	0	1	0	0	1	0	1	1
1932	Complete	0	1	0	1	0	0	1	0	0	a. Open only May through August	0	0	1	1	0	0	1	1	0	0	0	0	1	1	0	1	0	0	0	0	1	0	0	0	0	c. I think they work to get rockfish to the bottom, but I only started using/carrying them because they are required when bottomfish/halibut fishing.	1	1	1	1	0	0	0	0	0	0	1	1
1933	Complete	0	0	0	1	0	1	1	0	0	a. Open only May through August	0	0	0	0	1	0	1	1	0	0	0	0	1	0	0	1	0	0	0	0	0	0	1	0	0	c. I think they work to get rockfish to the bottom, but I only started using/carrying them because they are required when bottomfish/halibut fishing.	1	1	1	0	0	0	0	0	0	0	1	1
1934	Complete	0	0	1	0	0	0	1	0	0	b. Open April through September, with restricted seasons for Lingcod and a few other species	0	0	1	0	0	0	1	1	0	0	0	0	1	1	0	0	0	0	0	0	1	1	0	0	0	c. I think they work to get rockfish to the bottom, but I only started using/carrying them because they are required when bottomfish/halibut fishing.	0	0	0	0	0	0	1	0	0	0	1	1
1937	Complete	0	0	0	0	0	0	1	0	0	b. Open April through September, with restricted seasons for Lingcod and a few other species	0	0	0	1	0	0	0	1	0	0	0	0	0	0	0	1	0	0	0	0	0	0	0	1	0	c. I think they work to get rockfish to the bottom, but I only started using/carrying them because they are required when bottomfish/halibut fishing.	1	0	0	0	0	0	0	0	0	0	1	0
1938	Complete	0	1	0	1	1	1	1	1	0	c. Open year-round, with restricted seasons for Lingcod and a few other species	0	0	0	0	1	0	0	0	1	0	0	0	1	0	0	1	0	1	0	0	0	0	0	0	0	NA	0	0	1	0	0	0	0	0	0	0	0	1
1940	Complete	0	1	0	1	1	1	1	0	0	c. Open year-round, with restricted seasons for Lingcod and a few other species	0	0	1	1	1	0	1	1	1	0	0	0	1	1	0	1	0	0	0	0	0	1	0	1	0	b. I think they work to get rockfish to the bottom, and I used/carried them before they were required when bottomfish/halibut fishing.	0	1	1	0	0	0	1	0	0	0	1	1
1941	Complete	0	0	0	1	0	0	0	0	0	b. Open April through September, with restricted seasons for Lingcod and a few other species	0	0	0	0	0	0	0	0	0	1	0	0	1	0	0	0	0	0	0	0	1	1	0	0	0	b. I think they work to get rockfish to the bottom, and I used/carried them before they were required when bottomfish/halibut fishing.	1	0	0	1	1	0	0	0	1	0	1	0
1943	Complete	0	0	0	1	0	0	1	0	0	c. Open year-round, with restricted seasons for Lingcod and a few other species	0	0	0	0	1	1	1	0	0	0	0	0	0	0	0	1	0	0	0	0	0	0	1	0	0	c. I think they work to get rockfish to the bottom, but I only started using/carrying them because they are required when bottomfish/halibut fishing.	0	0	0	1	0	0	0	0	0	0	1	1
1945	Complete	0	0	0	1	0	0	0	0	0	d. Closed year-round for most species, but open June through September for Lingcod and Pacific Halibut	0	0	0	1	1	0	0	1	0	0	0	0	0	1	0	1	0	0	0	0	0	1	0	0	0	c. I think they work to get rockfish to the bottom, but I only started using/carrying them because they are required when bottomfish/halibut fishing.	1	1	1	1	0	0	1	0	0	0	0	1
1948	Complete	1	1	1	1	1	1	1	1	0	c. Open year-round, with restricted seasons for Lingcod and a few other species	0	0	0	1	1	0	1	1	1	0	0	0	1	0	0	0	1	0	0	0	0	1	0	0	0	c. I think they work to get rockfish to the bottom, but I only started using/carrying them because they are required when bottomfish/halibut fishing.	0	0	1	0	0	1	1	0	1	1	1	1
1949	Complete	1	1	0	0	0	1	1	1	0	c. Open year-round, with restricted seasons for Lingcod and a few other species	0	0	0	0	1	0	1	1	0	0	0	0	1	1	0	1	0	0	0	0	1	0	0	1	0	c. I think they work to get rockfish to the bottom, but I only started using/carrying them because they are required when bottomfish/halibut fishing.	1	0	0	1	0	0	1	0	1	0	1	1
1959	Complete	0	1	0	0	0	0	1	0	0	a. Open only May through August	0	0	1	1	0	0	1	0	1	0	0	0	0	1	0	1	0	0	0	0	1	0	0	0	0	c. I think they work to get rockfish to the bottom, but I only started using/carrying them because they are required when bottomfish/halibut fishing.	1	0	1	1	1	0	0	0	0	0	1	1
1961	Complete	0	1	0	0	0	0	1	1	0	b. Open April through September, with restricted seasons for Lingcod and a few other species	0	0	0	1	1	1	0	1	0	0	0	0	1	1	0	1	0	0	0	0	1	0	0	0	0	d. I donâ€™t think they work to get rockfish to the bottom, and I only use/carry them because they are required when bottomfish/halibut fishing.	0	1	1	1	0	0	0	0	1	0	1	1
1962	Complete	1	0	1	1	1	1	1	1	0	e. Closed October through February, but open for all species March through September	0	0	0	1	1	0	1	1	1	0	0	0	0	0	0	1	0	0	0	0	0	1	0	0	0	b. I think they work to get rockfish to the bottom, and I used/carried them before they were required when bottomfish/halibut fishing.	0	0	0	0	1	0	1	0	1	0	1	1
1964	Complete	1	1	0	1	0	0	1	1	0	c. Open year-round, with restricted seasons for Lingcod and a few other species	0	0	1	1	1	0	1	1	0	0	0	0	0	1	0	1	0	0	0	0	0	0	0	0	1	b. I think they work to get rockfish to the bottom, and I used/carried them before they were required when bottomfish/halibut fishing.	1	1	1	1	0	0	0	0	1	0	1	1
1966	Complete	0	0	0	1	0	0	1	0	0	c. Open year-round, with restricted seasons for Lingcod and a few other species	0	0	0	0	1	0	1	1	1	0	0	0	0	0	0	1	0	0	0	0	0	1	0	0	0	b. I think they work to get rockfish to the bottom, and I used/carried them before they were required when bottomfish/halibut fishing.	0	1	1	1	0	1	0	0	1	0	1	1
1967	Complete	1	0	0	0	1	0	0	0	0	b. Open April through September, with restricted seasons for Lingcod and a few other species	0	0	0	0	0	0	0	0	0	1	0	0	0	1	0	0	0	0	0	1	0	0	0	0	0	a. I hadnâ€™t heard about descending devices before this survey	1	1	0	0	0	0	0	0	0	0	0	0
1970	Complete	0	0	0	1	0	1	1	0	0	c. Open year-round, with restricted seasons for Lingcod and a few other species	0	0	1	0	0	0	1	1	1	0	0	0	1	1	0	1	0	0	0	0	1	0	0	0	0	b. I think they work to get rockfish to the bottom, and I used/carried them before they were required when bottomfish/halibut fishing.	0	0	1	0	0	0	0	0	0	0	1	1
1972	Complete	0	0	0	1	0	0	1	0	0	c. Open year-round, with restricted seasons for Lingcod and a few other species	0	0	0	0	1	0	1	0	1	0	0	0	0	1	0	1	0	0	0	0	1	0	0	0	0	b. I think they work to get rockfish to the bottom, and I used/carried them before they were required when bottomfish/halibut fishing.	0	0	1	0	0	0	1	0	0	0	0	0
1975	Complete	0	0	0	0	0	0	1	0	0	b. Open April through September, with restricted seasons for Lingcod and a few other species	0	0	0	1	0	0	1	1	1	0	0	0	0	0	0	1	0	0	0	0	0	0	0	0	1	c. I think they work to get rockfish to the bottom, but I only started using/carrying them because they are required when bottomfish/halibut fishing.	0	0	0	0	0	0	1	0	0	0	0	0
1979	Complete	1	0	0	1	0	0	1	0	0	d. Closed year-round for most species, but open June through September for Lingcod and Pacific Halibut	0	0	0	0	1	0	1	1	0	0	0	0	1	1	0	1	0	0	0	0	0	1	0	0	0	c. I think they work to get rockfish to the bottom, but I only started using/carrying them because they are required when bottomfish/halibut fishing.	0	0	1	0	0	0	1	0	0	0	0	1
1980	Complete	0	1	0	0	0	0	1	0	0	b. Open April through September, with restricted seasons for Lingcod and a few other species	0	0	0	0	1	0	0	0	0	0	0	0	0	0	0	0	1	1	0	0	0	0	0	0	0	a. I hadnâ€™t heard about descending devices before this survey	0	1	0	0	0	0	0	0	1	0	1	1
1981	Complete	0	0	0	1	0	1	1	0	0	c. Open year-round, with restricted seasons for Lingcod and a few other species	0	0	0	0	1	0	0	1	0	0	0	0	0	1	0	0	0	0	0	0	0	1	0	0	0	c. I think they work to get rockfish to the bottom, but I only started using/carrying them because they are required when bottomfish/halibut fishing.	1	1	1	1	0	1	0	0	1	0	1	1
1982	Complete	0	0	0	1	0	0	1	1	0	d. Closed year-round for most species, but open June through September for Lingcod and Pacific Halibut	0	0	0	0	1	0	0	0	1	0	0	0	0	0	0	1	0	0	0	0	1	0	0	0	0	c. I think they work to get rockfish to the bottom, but I only started using/carrying them because they are required when bottomfish/halibut fishing.	0	0	0	0	0	0	0	0	1	0	1	0
1983	Complete	0	0	0	1	1	0	1	0	0	d. Closed year-round for most species, but open June through September for Lingcod and Pacific Halibut	0	0	0	0	1	0	0	0	0	0	0	0	1	0	0	1	0	0	0	0	0	1	0	0	0	c. I think they work to get rockfish to the bottom, but I only started using/carrying them because they are required when bottomfish/halibut fishing.	0	0	0	0	0	0	1	0	0	0	1	1
1985	Complete	0	0	0	0	1	0	1	0	0	b. Open April through September, with restricted seasons for Lingcod and a few other species	0	1	0	1	0	0	0	1	1	0	0	0	0	0	0	1	0	0	0	0	1	1	0	0	0	b. I think they work to get rockfish to the bottom, and I used/carried them before they were required when bottomfish/halibut fishing.	0	0	0	0	0	0	0	0	1	0	0	1
1987	Complete	1	0	0	1	1	1	1	0	0	c. Open year-round, with restricted seasons for Lingcod and a few other species	0	0	0	0	1	0	1	1	1	0	0	0	0	1	0	1	0	0	0	0	0	1	0	0	0	c. I think they work to get rockfish to the bottom, but I only started using/carrying them because they are required when bottomfish/halibut fishing.	0	0	0	0	0	0	0	0	1	0	1	1
1988	Complete	1	1	1	1	1	1	1	1	0	c. Open year-round, with restricted seasons for Lingcod and a few other species	0	0	0	1	0	0	1	1	1	0	0	0	1	1	0	1	0	1	0	0	0	1	0	0	0	c. I think they work to get rockfish to the bottom, but I only started using/carrying them because they are required when bottomfish/halibut fishing.	1	1	1	1	0	1	1	0	1	0	1	1
1990	Complete	0	1	0	1	1	0	1	0	0	c. Open year-round, with restricted seasons for Lingcod and a few other species	0	0	0	1	0	0	1	1	0	0	0	0	1	0	1	1	0	0	0	0	0	1	0	0	0	b. I think they work to get rockfish to the bottom, and I used/carried them before they were required when bottomfish/halibut fishing.	0	0	1	0	0	0	1	0	1	0	0	1
1992	Complete	0	0	0	0	0	1	1	0	0	b. Open April through September, with restricted seasons for Lingcod and a few other species	0	0	0	1	0	0	1	0	1	0	0	0	0	0	0	1	0	0	0	0	0	1	0	0	0	b. I think they work to get rockfish to the bottom, and I used/carried them before they were required when bottomfish/halibut fishing.	0	1	1	1	0	1	0	0	0	0	1	0
1993	Complete	1	0	0	1	0	1	1	1	0	NA	0	0	0	0	1	1	0	1	0	0	0	0	1	0	0	0	0	0	0	0	1	0	0	0	0	c. I think they work to get rockfish to the bottom, but I only started using/carrying them because they are required when bottomfish/halibut fishing.	0	0	1	0	0	0	0	0	0	0	1	1
1994	Complete	0	1	0	1	0	0	1	0	0	c. Open year-round, with restricted seasons for Lingcod and a few other species	0	0	1	1	1	0	1	1	1	0	0	0	1	0	0	1	0	0	0	0	1	1	0	0	0	b. I think they work to get rockfish to the bottom, and I used/carried them before they were required when bottomfish/halibut fishing.	0	0	1	0	0	0	1	1	0	0	0	1
1995	Complete	1	1	0	1	1	1	1	1	0	d. Closed year-round for most species, but open June through September for Lingcod and Pacific Halibut	0	0	0	0	1	0	0	1	0	0	0	0	0	0	0	1	0	0	0	0	1	1	0	0	0	b. I think they work to get rockfish to the bottom, and I used/carried them before they were required when bottomfish/halibut fishing.	1	0	1	0	0	0	0	0	0	1	1	1
2001	Complete	0	0	0	0	0	0	1	0	0	c. Open year-round, with restricted seasons for Lingcod and a few other species	0	0	1	1	0	0	1	0	1	0	0	0	1	0	0	1	0	0	0	0	0	1	0	0	0	c. I think they work to get rockfish to the bottom, but I only started using/carrying them because they are required when bottomfish/halibut fishing.	0	1	0	0	0	0	0	0	1	0	1	0
2003	Complete	0	0	0	0	0	0	1	0	0	c. Open year-round, with restricted seasons for Lingcod and a few other species	0	0	0	0	1	0	0	0	0	0	0	0	1	0	0	0	0	0	0	1	1	1	1	0	0	c. I think they work to get rockfish to the bottom, but I only started using/carrying them because they are required when bottomfish/halibut fishing.	0	0	1	1	1	0	0	0	0	0	1	1
2007	Complete	0	1	1	1	1	1	1	0	0	d. Closed year-round for most species, but open June through September for Lingcod and Pacific Halibut	0	0	1	1	1	0	1	1	1	0	0	0	1	1	0	1	0	0	0	0	0	1	0	0	0	b. I think they work to get rockfish to the bottom, and I used/carried them before they were required when bottomfish/halibut fishing.	0	0	0	0	0	0	1	0	1	0	1	1
2012	Complete	0	0	0	0	0	0	0	0	0	NA	0	0	0	0	1	0	0	0	0	0	1	0	0	0	0	0	0	1	0	0	0	0	0	0	0	d. I donâ€™t think they work to get rockfish to the bottom, and I only use/carry them because they are required when bottomfish/halibut fishing.	0	0	0	0	0	1	0	0	0	0	0	0
2014	Complete	0	0	0	0	0	0	1	0	0	d. Closed year-round for most species, but open June through September for Lingcod and Pacific Halibut	0	0	0	1	1	0	0	0	1	0	1	0	0	0	0	0	0	0	0	0	0	1	0	0	0	c. I think they work to get rockfish to the bottom, but I only started using/carrying them because they are required when bottomfish/halibut fishing.	0	0	0	0	0	0	1	0	0	0	1	0
2019	Complete	1	0	1	0	1	1	1	1	0	b. Open April through September, with restricted seasons for Lingcod and a few other species	0	0	0	0	1	0	0	0	0	0	0	0	0	1	1	1	0	0	0	1	0	0	0	0	0	b. I think they work to get rockfish to the bottom, and I used/carried them before they were required when bottomfish/halibut fishing.	0	1	0	0	0	0	0	0	0	0	0	0
2020	Complete	0	1	0	1	0	0	1	0	0	a. Open only May through August	0	0	0	0	1	0	0	0	0	0	0	0	0	0	0	1	0	0	0	0	1	0	0	0	0	c. I think they work to get rockfish to the bottom, but I only started using/carrying them because they are required when bottomfish/halibut fishing.	0	0	1	1	0	0	0	0	0	0	0	1
2022	Complete	0	1	0	0	0	0	0	0	0	c. Open year-round, with restricted seasons for Lingcod and a few other species	0	0	0	0	1	0	1	1	0	0	1	0	0	0	0	0	0	0	0	0	0	1	0	0	0	c. I think they work to get rockfish to the bottom, but I only started using/carrying them because they are required when bottomfish/halibut fishing.	1	0	1	1	0	0	0	0	0	0	1	0
2024	Complete	0	1	0	0	0	0	1	0	0	f. I donâ€™t know	0	0	0	1	1	0	0	0	0	0	0	0	1	0	0	0	0	1	1	0	0	0	0	0	0	a. I hadnâ€™t heard about descending devices before this survey	0	1	1	0	0	0	0	0	1	0	1	1
2025	Complete	0	0	0	0	0	0	0	0	1	f. I donâ€™t know	0	0	0	0	0	0	0	0	0	1	0	0	0	0	0	0	0	1	0	0	0	0	0	0	0	a. I hadnâ€™t heard about descending devices before this survey	0	0	0	0	0	0	0	0	1	0	0	0
2026	Complete	0	1	1	1	1	1	0	0	0	f. I donâ€™t know	0	0	0	0	0	0	0	1	0	0	0	0	1	0	0	1	0	1	0	0	0	1	0	0	0	NA	0	0	0	0	0	0	0	0	0	0	0	0
2028	Complete	0	0	0	1	0	0	1	0	0	b. Open April through September, with restricted seasons for Lingcod and a few other species	0	0	0	1	1	0	1	1	1	0	0	0	0	0	0	1	0	0	0	0	0	1	0	1	0	c. I think they work to get rockfish to the bottom, but I only started using/carrying them because they are required when bottomfish/halibut fishing.	0	0	1	1	0	0	0	0	0	0	1	1
2029	Complete	0	0	0	0	0	0	1	0	0	c. Open year-round, with restricted seasons for Lingcod and a few other species	0	0	0	1	0	0	0	1	1	0	0	0	1	0	0	0	0	0	0	0	0	1	0	0	0	c. I think they work to get rockfish to the bottom, but I only started using/carrying them because they are required when bottomfish/halibut fishing.	1	0	0	0	0	0	1	0	0	0	1	1
2031	Complete	1	1	1	1	1	0	1	1	0	d. Closed year-round for most species, but open June through September for Lingcod and Pacific Halibut	0	0	0	1	1	0	0	0	0	0	0	0	1	0	0	0	0	1	1	1	1	1	1	1	0	a. I hadnâ€™t heard about descending devices before this survey	0	1	0	0	1	0	0	0	0	0	1	0
2033	Complete	0	0	0	0	0	0	0	0	1	f. I donâ€™t know	0	0	0	0	0	0	0	0	0	1	0	0	1	0	0	0	0	0	1	0	0	0	0	0	0	a. I hadnâ€™t heard about descending devices before this survey	0	0	1	0	0	0	0	0	0	0	0	0
2034	Complete	1	0	1	1	1	1	1	0	0	d. Closed year-round for most species, but open June through September for Lingcod and Pacific Halibut	0	0	0	1	1	0	0	1	0	0	0	0	1	0	0	0	0	0	0	1	0	0	0	0	0	b. I think they work to get rockfish to the bottom, and I used/carried them before they were required when bottomfish/halibut fishing.	0	1	0	1	0	0	0	0	1	0	1	0
2039	Complete	0	0	1	1	1	1	1	1	0	d. Closed year-round for most species, but open June through September for Lingcod and Pacific Halibut	0	0	1	0	0	0	1	0	1	0	0	0	1	0	0	1	0	0	0	0	0	1	0	0	0	c. I think they work to get rockfish to the bottom, but I only started using/carrying them because they are required when bottomfish/halibut fishing.	1	0	0	1	0	0	0	0	1	0	1	1
2041	Complete	0	0	0	1	0	1	1	0	0	d. Closed year-round for most species, but open June through September for Lingcod and Pacific Halibut	0	0	1	1	0	0	0	1	1	0	0	0	0	0	0	1	0	0	0	0	0	1	0	0	0	b. I think they work to get rockfish to the bottom, and I used/carried them before they were required when bottomfish/halibut fishing.	0	0	1	0	0	0	0	0	0	0	1	1
2045	Complete	1	1	1	1	1	1	1	0	0	d. Closed year-round for most species, but open June through September for Lingcod and Pacific Halibut	0	0	0	1	1	1	1	1	1	0	0	0	1	0	0	1	0	0	0	0	1	0	0	0	0	c. I think they work to get rockfish to the bottom, but I only started using/carrying them because they are required when bottomfish/halibut fishing.	1	1	1	0	0	1	1	0	1	0	1	1
2047	Complete	1	1	1	1	1	1	1	1	0	a. Open only May through August	0	0	0	1	0	0	1	1	0	0	1	0	0	0	0	0	0	0	0	0	0	1	0	0	0	c. I think they work to get rockfish to the bottom, but I only started using/carrying them because they are required when bottomfish/halibut fishing.	0	0	1	1	0	0	0	0	0	0	1	0
2048	Complete	0	1	0	1	0	0	0	0	0	f. I donâ€™t know	0	0	0	0	0	0	0	0	0	1	0	0	0	1	0	0	0	0	1	0	0	0	0	0	0	a. I hadnâ€™t heard about descending devices before this survey	0	0	1	1	0	0	0	0	0	0	1	1
2049	Complete	1	1	1	1	1	1	1	1	0	d. Closed year-round for most species, but open June through September for Lingcod and Pacific Halibut	0	0	0	0	1	1	1	1	0	0	0	0	1	0	0	1	0	1	0	0	0	0	0	0	0	b. I think they work to get rockfish to the bottom, and I used/carried them before they were required when bottomfish/halibut fishing.	1	1	1	1	0	1	0	1	1	0	1	1
2059	Complete	0	0	0	1	1	0	1	0	0	b. Open April through September, with restricted seasons for Lingcod and a few other species	0	0	0	0	0	0	0	0	0	1	0	0	1	1	0	0	0	1	0	0	0	0	0	0	0	a. I hadnâ€™t heard about descending devices before this survey	0	0	1	0	0	0	0	0	1	0	1	1
2062	Complete	0	0	0	1	1	1	1	0	0	f. I donâ€™t know	0	0	0	1	0	0	0	0	1	0	0	0	0	0	0	1	0	0	0	0	0	1	1	0	0	b. I think they work to get rockfish to the bottom, and I used/carried them before they were required when bottomfish/halibut fishing.	0	0	1	0	0	0	0	0	0	0	1	1
2063	Complete	0	0	0	0	0	0	1	0	0	d. Closed year-round for most species, but open June through September for Lingcod and Pacific Halibut	0	0	0	1	1	1	1	1	1	0	0	0	1	0	0	0	0	0	0	0	0	1	0	0	0	c. I think they work to get rockfish to the bottom, but I only started using/carrying them because they are required when bottomfish/halibut fishing.	0	1	0	0	0	0	0	0	0	0	1	1
2064	Complete	0	1	0	1	0	0	1	0	0	d. Closed year-round for most species, but open June through September for Lingcod and Pacific Halibut	0	0	1	1	0	0	0	0	1	0	1	0	0	0	0	0	0	1	0	0	0	0	0	0	0	b. I think they work to get rockfish to the bottom, and I used/carried them before they were required when bottomfish/halibut fishing.	0	0	0	0	0	0	0	0	1	0	0	1
2069	Complete	0	0	1	1	1	0	1	1	0	a. Open only May through August	0	0	0	0	0	0	1	0	1	0	0	0	0	0	0	1	0	0	0	0	1	0	0	0	0	c. I think they work to get rockfish to the bottom, but I only started using/carrying them because they are required when bottomfish/halibut fishing.	0	0	1	0	0	0	0	0	0	0	1	1
2071	Complete	0	0	0	1	0	1	1	0	0	b. Open April through September, with restricted seasons for Lingcod and a few other species	0	0	0	0	0	0	0	0	0	1	0	0	0	0	0	1	0	0	0	0	1	0	0	0	0	c. I think they work to get rockfish to the bottom, but I only started using/carrying them because they are required when bottomfish/halibut fishing.	0	0	1	0	0	0	0	0	1	0	1	0
2073	Complete	1	0	1	1	1	1	1	1	0	b. Open April through September, with restricted seasons for Lingcod and a few other species	0	0	0	0	0	0	0	0	0	1	0	1	1	0	0	0	0	0	0	1	0	0	0	0	0	a. I hadnâ€™t heard about descending devices before this survey	0	0	1	0	0	0	0	0	1	0	1	0
2079	Complete	0	0	1	1	1	0	1	0	0	d. Closed year-round for most species, but open June through September for Lingcod and Pacific Halibut	0	0	0	0	1	0	1	1	0	0	0	0	0	1	0	1	0	0	0	0	0	0	0	0	1	b. I think they work to get rockfish to the bottom, and I used/carried them before they were required when bottomfish/halibut fishing.	0	0	1	1	0	0	0	0	1	0	1	0
2082	Complete	1	1	1	1	0	0	0	0	0	d. Closed year-round for most species, but open June through September for Lingcod and Pacific Halibut	0	0	0	0	1	0	0	0	0	0	1	0	0	0	0	0	0	1	0	0	0	0	0	0	0	a. I hadnâ€™t heard about descending devices before this survey	0	0	0	0	0	0	0	0	1	0	1	0
2085	Complete	0	0	0	1	0	1	0	0	0	b. Open April through September, with restricted seasons for Lingcod and a few other species	0	0	0	0	0	0	0	0	0	1	0	0	0	0	0	0	0	0	0	1	0	0	0	0	0	a. I hadnâ€™t heard about descending devices before this survey	1	0	0	0	0	0	0	0	0	0	1	1
2086	Complete	1	1	1	1	1	1	1	1	0	c. Open year-round, with restricted seasons for Lingcod and a few other species	0	0	0	0	0	0	1	1	0	0	0	0	1	0	0	1	0	0	0	0	0	1	0	0	0	b. I think they work to get rockfish to the bottom, and I used/carried them before they were required when bottomfish/halibut fishing.	0	0	0	0	0	0	1	0	0	0	0	0
2090	Complete	1	1	1	1	1	1	1	1	0	d. Closed year-round for most species, but open June through September for Lingcod and Pacific Halibut	0	0	0	0	1	0	1	1	0	0	0	0	0	1	0	1	0	0	0	0	0	1	0	0	0	c. I think they work to get rockfish to the bottom, but I only started using/carrying them because they are required when bottomfish/halibut fishing.	0	0	1	0	0	0	1	0	1	0	1	0
2092	Complete	0	0	1	1	1	1	1	1	0	d. Closed year-round for most species, but open June through September for Lingcod and Pacific Halibut	0	0	0	0	1	0	0	0	0	0	0	0	0	0	0	1	0	0	0	0	1	0	0	0	0	c. I think they work to get rockfish to the bottom, but I only started using/carrying them because they are required when bottomfish/halibut fishing.	0	0	1	0	0	0	0	0	0	0	1	0
2093	Complete	1	0	1	1	1	0	1	1	0	c. Open year-round, with restricted seasons for Lingcod and a few other species	0	1	0	0	0	0	0	0	0	0	0	0	1	0	0	0	0	0	0	0	1	0	0	0	0	a. I hadnâ€™t heard about descending devices before this survey	0	0	1	1	0	0	1	0	1	0	1	1
2095	Complete	0	0	0	0	0	0	0	0	1	f. I donâ€™t know	0	0	0	0	1	0	0	0	0	0	1	0	0	0	0	0	0	1	0	0	0	0	0	0	0	a. I hadnâ€™t heard about descending devices before this survey	0	0	1	1	0	0	0	0	0	0	1	1
2096	Complete	0	1	0	0	0	0	1	0	0	c. Open year-round, with restricted seasons for Lingcod and a few other species	0	0	0	1	1	1	1	1	1	0	0	0	0	0	0	1	0	0	0	0	0	1	0	0	0	c. I think they work to get rockfish to the bottom, but I only started using/carrying them because they are required when bottomfish/halibut fishing.	0	0	1	1	0	0	0	0	0	0	1	1
2100	Complete	0	0	0	1	0	0	1	0	0	b. Open April through September, with restricted seasons for Lingcod and a few other species	1	0	0	1	0	0	0	0	0	0	0	0	1	1	1	0	0	0	0	1	0	0	0	0	0	e. I donâ€™t think they work to get rockfish to the bottom, so I donâ€™t use/carry them.	1	1	0	0	0	0	1	0	0	0	0	0
2103	Complete	0	0	0	0	0	0	1	0	0	f. I donâ€™t know	0	0	0	1	0	0	0	0	0	0	0	0	1	0	0	0	0	1	0	0	0	0	0	0	0	NA	0	0	1	0	1	1	1	0	0	0	1	1
2106	Complete	0	0	1	1	1	1	0	1	0	a. Open only May through August	0	0	0	0	0	0	1	1	1	0	0	0	0	0	0	1	0	0	0	0	1	1	0	0	0	c. I think they work to get rockfish to the bottom, but I only started using/carrying them because they are required when bottomfish/halibut fishing.	1	0	0	0	0	0	1	0	0	0	0	0
2108	Complete	0	0	0	1	0	0	0	0	0	f. I donâ€™t know	0	0	0	0	0	0	0	0	0	1	1	0	0	0	0	0	0	1	0	0	0	0	0	0	0	a. I hadnâ€™t heard about descending devices before this survey	0	0	1	1	0	1	0	0	0	1	1	1
2114	Complete	0	0	0	0	0	0	0	0	1	f. I donâ€™t know	0	0	0	0	0	0	0	0	0	1	0	0	0	0	0	0	1	1	0	1	0	0	0	0	0	a. I hadnâ€™t heard about descending devices before this survey	1	1	0	0	0	1	0	0	0	0	1	1
2115	Complete	0	0	0	1	0	0	1	0	0	f. I donâ€™t know	0	1	0	1	0	0	0	0	1	0	0	0	0	0	0	1	0	0	0	0	1	1	0	1	0	c. I think they work to get rockfish to the bottom, but I only started using/carrying them because they are required when bottomfish/halibut fishing.	1	1	1	0	0	1	1	1	1	0	0	0
2116	Complete	0	0	0	1	1	0	1	1	0	d. Closed year-round for most species, but open June through September for Lingcod and Pacific Halibut	0	0	0	0	1	0	0	0	0	0	0	0	1	0	0	0	0	0	1	0	0	0	0	0	0	a. I hadnâ€™t heard about descending devices before this survey	1	0	0	0	0	1	0	0	1	0	1	0
2118	Complete	0	0	0	0	0	0	1	0	0	b. Open April through September, with restricted seasons for Lingcod and a few other species	0	0	0	0	0	0	0	0	1	0	0	0	1	0	0	0	0	0	0	0	1	0	0	0	0	b. I think they work to get rockfish to the bottom, and I used/carried them before they were required when bottomfish/halibut fishing.	1	0	0	0	0	0	0	0	1	0	1	1
2119	Complete	1	1	1	1	1	1	1	1	0	b. Open April through September, with restricted seasons for Lingcod and a few other species	0	0	0	0	1	0	0	0	1	0	0	0	0	0	0	1	0	0	0	0	0	1	0	0	0	c. I think they work to get rockfish to the bottom, but I only started using/carrying them because they are required when bottomfish/halibut fishing.	0	0	0	0	0	0	0	0	1	0	1	0
2120	Complete	0	0	0	1	0	0	1	1	0	b. Open April through September, with restricted seasons for Lingcod and a few other species	0	0	0	1	0	1	0	0	1	0	0	0	0	0	0	1	0	0	0	0	0	0	1	0	0	b. I think they work to get rockfish to the bottom, and I used/carried them before they were required when bottomfish/halibut fishing.	0	0	1	0	0	0	0	0	0	0	1	1
2121	Complete	0	0	0	0	0	1	1	0	0	NA	0	0	0	0	0	0	0	0	0	1	0	0	0	0	0	1	0	1	0	0	0	1	0	0	0	e. I donâ€™t think they work to get rockfish to the bottom, so I donâ€™t use/carry them.	1	1	0	0	0	0	0	0	1	0	0	1
2124	Complete	1	1	1	1	1	1	1	1	0	d. Closed year-round for most species, but open June through September for Lingcod and Pacific Halibut	0	0	1	1	1	0	1	1	0	0	0	0	0	0	0	1	0	0	0	0	1	0	0	0	0	c. I think they work to get rockfish to the bottom, but I only started using/carrying them because they are required when bottomfish/halibut fishing.	0	1	0	0	0	0	0	0	0	0	1	1
2125	Complete	1	0	0	1	0	0	0	1	0	e. Closed October through February, but open for all species March through September	0	0	0	1	0	1	0	0	0	0	0	0	1	0	0	0	0	0	1	0	0	0	0	0	0	a. I hadnâ€™t heard about descending devices before this survey	1	1	1	0	0	0	0	0	1	0	1	1
2126	Complete	0	0	0	0	0	0	1	0	0	b. Open April through September, with restricted seasons for Lingcod and a few other species	0	0	0	1	0	0	0	1	0	0	0	0	0	0	0	1	1	0	0	0	0	1	0	0	0	c. I think they work to get rockfish to the bottom, but I only started using/carrying them because they are required when bottomfish/halibut fishing.	1	1	1	1	0	0	0	0	0	0	1	1
2131	Complete	1	1	1	1	1	1	1	1	0	c. Open year-round, with restricted seasons for Lingcod and a few other species	0	0	0	0	1	0	1	1	1	0	0	0	0	0	0	1	0	0	0	0	1	1	0	0	0	c. I think they work to get rockfish to the bottom, but I only started using/carrying them because they are required when bottomfish/halibut fishing.	0	0	0	0	0	0	1	0	0	0	0	1
2135	Complete	0	1	0	0	1	1	1	0	0	b. Open April through September, with restricted seasons for Lingcod and a few other species	0	0	0	0	1	0	1	1	0	0	0	0	0	0	0	1	0	0	0	0	0	1	0	0	0	c. I think they work to get rockfish to the bottom, but I only started using/carrying them because they are required when bottomfish/halibut fishing.	0	0	1	0	1	0	1	0	0	0	0	0
2136	Complete	1	0	1	0	1	0	0	0	0	a. Open only May through August	0	0	0	0	1	0	0	0	0	0	0	0	1	0	0	0	0	0	0	0	1	0	0	0	0	c. I think they work to get rockfish to the bottom, but I only started using/carrying them because they are required when bottomfish/halibut fishing.	0	0	1	0	0	0	0	0	0	0	0	1
2138	Complete	0	1	0	0	0	0	0	0	0	c. Open year-round, with restricted seasons for Lingcod and a few other species	0	0	0	0	1	0	0	0	0	0	0	0	1	0	0	0	0	1	1	1	0	0	0	0	0	a. I hadnâ€™t heard about descending devices before this survey	0	0	1	1	0	0	0	0	0	0	1	1
2140	Complete	1	0	0	1	0	0	1	0	0	c. Open year-round, with restricted seasons for Lingcod and a few other species	0	0	0	0	0	0	0	0	0	1	0	0	0	1	0	0	0	0	0	1	0	0	0	0	0	a. I hadnâ€™t heard about descending devices before this survey	0	0	1	0	0	0	0	0	1	0	1	1
2141	Complete	0	1	0	1	0	1	1	0	0	b. Open April through September, with restricted seasons for Lingcod and a few other species	0	0	0	1	1	0	1	1	1	0	0	0	0	0	0	1	0	0	0	0	0	1	0	0	0	c. I think they work to get rockfish to the bottom, but I only started using/carrying them because they are required when bottomfish/halibut fishing.	0	0	1	0	0	0	1	0	0	0	1	1
2143	Complete	1	0	1	1	0	1	1	1	0	d. Closed year-round for most species, but open June through September for Lingcod and Pacific Halibut	0	0	0	1	0	0	1	0	1	0	1	0	0	0	0	0	0	1	0	0	0	0	0	0	0	b. I think they work to get rockfish to the bottom, and I used/carried them before they were required when bottomfish/halibut fishing.	0	0	0	1	0	0	0	0	1	0	0	0
2149	Complete	0	0	1	1	0	0	0	0	0	f. I donâ€™t know	0	0	0	0	0	0	0	0	0	1	1	0	0	0	0	0	0	1	0	0	0	0	0	0	0	a. I hadnâ€™t heard about descending devices before this survey	0	0	1	1	0	0	1	0	1	0	1	1
2155	Complete	0	0	0	0	0	0	0	0	0	NA	0	0	0	0	0	0	0	0	0	0	0	0	0	0	0	0	1	0	0	0	0	0	0	0	0	NA	0	0	0	0	0	0	0	0	0	0	0	0
2158	Complete	0	0	0	1	0	1	1	0	0	d. Closed year-round for most species, but open June through September for Lingcod and Pacific Halibut	0	0	1	0	0	0	0	1	0	0	0	0	1	0	1	0	0	0	0	0	1	0	0	0	0	b. I think they work to get rockfish to the bottom, and I used/carried them before they were required when bottomfish/halibut fishing.	0	0	0	0	0	0	0	0	1	0	1	1
2159	Complete	0	0	0	0	0	0	1	0	0	b. Open April through September, with restricted seasons for Lingcod and a few other species	0	0	0	1	1	0	1	1	0	0	0	0	0	0	0	1	1	0	0	0	0	0	1	0	0	b. I think they work to get rockfish to the bottom, and I used/carried them before they were required when bottomfish/halibut fishing.	1	1	1	1	0	0	0	0	0	0	1	1
2166	Complete	0	0	0	1	1	1	1	1	0	c. Open year-round, with restricted seasons for Lingcod and a few other species	0	0	0	1	1	0	1	0	1	0	0	0	0	0	0	1	0	0	0	0	0	1	0	0	0	c. I think they work to get rockfish to the bottom, but I only started using/carrying them because they are required when bottomfish/halibut fishing.	0	0	1	1	0	1	1	0	1	0	1	0
2167	Complete	0	1	1	1	1	1	1	1	0	a. Open only May through August	0	0	0	0	1	0	1	1	0	0	0	0	0	1	0	1	0	0	0	0	0	1	0	0	0	c. I think they work to get rockfish to the bottom, but I only started using/carrying them because they are required when bottomfish/halibut fishing.	0	1	0	0	0	0	0	0	0	0	0	0
2168	Complete	1	0	0	1	1	1	1	1	0	d. Closed year-round for most species, but open June through September for Lingcod and Pacific Halibut	0	0	0	1	1	0	0	0	0	0	0	0	1	1	0	0	0	0	1	0	0	0	0	0	0	a. I hadnâ€™t heard about descending devices before this survey	0	0	0	0	0	0	1	0	1	0	1	0
2169	Complete	0	0	0	0	0	0	0	0	1	a. Open only May through August	0	0	0	0	0	0	0	0	0	1	1	0	0	0	0	0	0	0	1	0	0	0	0	0	0	a. I hadnâ€™t heard about descending devices before this survey	1	0	0	0	0	0	0	0	0	0	1	0
2171	Complete	1	0	1	1	1	1	1	1	0	d. Closed year-round for most species, but open June through September for Lingcod and Pacific Halibut	0	0	0	0	1	0	0	0	0	0	0	0	1	0	0	0	0	0	1	0	0	0	0	0	0	a. I hadnâ€™t heard about descending devices before this survey	0	1	1	1	0	1	0	0	0	0	1	1
2175	Complete	1	1	1	1	1	1	1	1	0	d. Closed year-round for most species, but open June through September for Lingcod and Pacific Halibut	0	0	0	0	1	0	1	1	0	0	0	0	1	0	0	1	0	0	0	0	1	1	0	0	0	c. I think they work to get rockfish to the bottom, but I only started using/carrying them because they are required when bottomfish/halibut fishing.	0	0	1	0	0	1	1	0	1	0	0	1
2177	Complete	1	1	1	1	1	1	1	1	0	a. Open only May through August	0	0	0	1	1	1	1	1	0	0	0	0	0	0	0	1	0	0	0	0	1	0	0	0	0	b. I think they work to get rockfish to the bottom, and I used/carried them before they were required when bottomfish/halibut fishing.	0	0	1	0	0	0	1	0	1	0	1	1
2178	Complete	0	0	0	1	0	0	1	0	0	f. I donâ€™t know	0	0	0	0	1	0	0	0	0	0	1	0	0	0	0	0	0	1	0	0	0	0	0	0	0	a. I hadnâ€™t heard about descending devices before this survey	0	0	0	0	0	0	0	0	1	0	1	0
2179	Complete	0	1	1	0	1	1	0	0	0	d. Closed year-round for most species, but open June through September for Lingcod and Pacific Halibut	0	0	0	1	1	0	1	0	0	0	0	0	1	0	0	0	0	0	1	0	0	0	0	0	0	a. I hadnâ€™t heard about descending devices before this survey	0	0	0	0	0	0	1	0	0	0	0	1
2180	Complete	1	1	1	1	1	1	1	1	0	c. Open year-round, with restricted seasons for Lingcod and a few other species	0	0	0	0	1	1	0	0	1	0	0	0	1	1	0	1	0	0	0	0	1	0	0	0	0	c. I think they work to get rockfish to the bottom, but I only started using/carrying them because they are required when bottomfish/halibut fishing.	0	0	0	1	0	0	0	0	0	0	1	0
2181	Complete	1	1	0	1	1	0	1	1	0	d. Closed year-round for most species, but open June through September for Lingcod and Pacific Halibut	0	0	0	0	1	0	0	0	0	0	0	0	1	0	1	0	0	0	0	0	0	0	0	0	0	b. I think they work to get rockfish to the bottom, and I used/carried them before they were required when bottomfish/halibut fishing.	0	0	1	0	0	0	0	0	0	0	0	0
2183	Complete	0	0	0	0	0	0	1	0	0	d. Closed year-round for most species, but open June through September for Lingcod and Pacific Halibut	0	0	1	0	0	0	0	0	0	0	0	0	1	0	0	0	0	0	1	0	0	0	1	0	0	a. I hadnâ€™t heard about descending devices before this survey	1	1	0	0	1	1	0	0	0	0	1	1
2184	Complete	0	0	0	1	0	1	1	0	0	f. I donâ€™t know	0	1	0	1	0	0	1	1	0	0	0	0	1	1	1	0	0	0	1	0	0	0	0	0	0	e. I donâ€™t think they work to get rockfish to the bottom, so I donâ€™t use/carry them.	1	0	0	0	0	1	1	0	1	0	1	0
2185	Complete	0	0	0	0	0	0	1	0	0	f. I donâ€™t know	0	0	0	0	0	0	0	0	0	1	1	0	0	0	0	0	0	1	0	0	0	0	0	0	0	a. I hadnâ€™t heard about descending devices before this survey	0	0	1	1	0	1	0	0	0	0	1	1
2193	Complete	0	1	0	1	0	0	1	0	0	a. Open only May through August	0	1	0	0	0	0	0	0	0	0	0	0	1	0	0	0	0	0	1	0	0	0	0	0	0	a. I hadnâ€™t heard about descending devices before this survey	0	0	0	0	0	1	0	0	0	0	1	1
2194	Complete	0	1	0	0	0	0	1	0	0	c. Open year-round, with restricted seasons for Lingcod and a few other species	0	0	0	0	1	0	1	1	0	0	0	0	1	1	0	0	0	0	0	0	0	1	0	0	0	c. I think they work to get rockfish to the bottom, but I only started using/carrying them because they are required when bottomfish/halibut fishing.	0	0	1	1	0	1	0	0	1	0	1	1
2208	Complete	0	0	0	1	1	0	1	0	0	b. Open April through September, with restricted seasons for Lingcod and a few other species	0	0	0	0	0	1	0	1	1	0	0	0	1	0	0	1	0	0	0	0	1	0	0	0	0	c. I think they work to get rockfish to the bottom, but I only started using/carrying them because they are required when bottomfish/halibut fishing.	0	0	0	0	0	0	1	0	1	0	1	0
2213	Complete	0	0	0	0	0	0	1	0	0	d. Closed year-round for most species, but open June through September for Lingcod and Pacific Halibut	0	0	0	0	1	0	0	0	0	0	0	0	0	0	0	0	1	0	0	1	0	0	0	0	0	c. I think they work to get rockfish to the bottom, but I only started using/carrying them because they are required when bottomfish/halibut fishing.	0	1	0	0	0	0	0	0	1	0	0	1
2215	Complete	0	1	0	1	0	0	1	0	0	c. Open year-round, with restricted seasons for Lingcod and a few other species	0	0	0	0	1	0	1	1	1	0	0	0	1	1	0	1	0	0	0	0	0	1	0	1	0	b. I think they work to get rockfish to the bottom, and I used/carried them before they were required when bottomfish/halibut fishing.	0	1	0	0	0	0	0	0	1	0	1	1
2216	Complete	0	0	0	1	0	0	1	0	0	d. Closed year-round for most species, but open June through September for Lingcod and Pacific Halibut	0	0	0	0	1	0	0	0	0	0	0	0	1	1	0	1	0	0	0	0	0	1	0	0	0	b. I think they work to get rockfish to the bottom, and I used/carried them before they were required when bottomfish/halibut fishing.	0	0	1	0	0	1	1	0	0	0	1	1
2218	Complete	0	1	1	0	1	1	0	1	0	d. Closed year-round for most species, but open June through September for Lingcod and Pacific Halibut	0	0	0	0	1	0	0	0	0	0	0	0	1	1	0	1	0	0	0	1	0	0	0	0	0	a. I hadnâ€™t heard about descending devices before this survey	0	1	1	0	0	0	0	0	1	0	1	1
2220	Complete	0	0	0	1	0	0	1	0	0	c. Open year-round, with restricted seasons for Lingcod and a few other species	0	0	1	0	0	0	1	0	1	0	1	0	0	0	0	0	0	0	0	0	0	1	0	0	0	c. I think they work to get rockfish to the bottom, but I only started using/carrying them because they are required when bottomfish/halibut fishing.	0	1	1	1	0	0	1	0	0	0	1	1
2222	Complete	1	0	0	1	1	0	1	0	0	a. Open only May through August	0	0	0	0	0	0	0	0	0	1	0	0	0	1	0	1	0	0	0	0	0	1	0	0	0	c. I think they work to get rockfish to the bottom, but I only started using/carrying them because they are required when bottomfish/halibut fishing.	0	0	1	0	0	0	0	0	1	0	1	1
2224	Complete	0	0	0	0	1	0	1	1	0	b. Open April through September, with restricted seasons for Lingcod and a few other species	0	0	1	1	0	1	0	0	0	0	0	1	1	0	0	0	0	0	1	0	0	0	0	0	0	a. I hadnâ€™t heard about descending devices before this survey	1	0	1	0	0	1	0	0	1	0	1	1
2226	Complete	0	0	1	0	1	1	0	1	0	d. Closed year-round for most species, but open June through September for Lingcod and Pacific Halibut	0	0	0	1	1	0	0	1	1	0	0	0	0	0	0	1	0	0	0	0	1	1	0	0	0	b. I think they work to get rockfish to the bottom, and I used/carried them before they were required when bottomfish/halibut fishing.	0	0	1	1	0	0	0	0	1	0	1	0
2228	Complete	1	0	1	1	1	1	0	0	0	f. I donâ€™t know	0	0	0	0	1	0	0	0	0	0	0	0	0	1	0	0	0	1	0	0	0	0	0	0	0	c. I think they work to get rockfish to the bottom, but I only started using/carrying them because they are required when bottomfish/halibut fishing.	1	0	0	0	0	0	0	0	0	0	1	1
2230	Complete	1	1	1	1	1	1	1	1	0	d. Closed year-round for most species, but open June through September for Lingcod and Pacific Halibut	0	0	0	0	0	0	0	0	0	0	0	0	1	0	0	0	0	0	1	0	0	0	0	0	0	a. I hadnâ€™t heard about descending devices before this survey	0	1	1	0	0	0	0	0	0	0	1	1
2232	Complete	1	1	1	1	1	1	1	1	0	c. Open year-round, with restricted seasons for Lingcod and a few other species	0	1	0	1	1	0	1	1	0	0	0	1	1	1	1	0	0	0	1	0	0	0	0	0	1	a. I hadnâ€™t heard about descending devices before this survey	0	0	1	0	0	1	0	0	0	0	1	1
2233	Complete	0	1	0	0	0	0	1	0	0	f. I donâ€™t know	0	0	0	0	0	0	0	0	0	0	0	0	1	1	1	1	0	1	0	1	0	0	0	0	0	NA	0	1	0	0	0	0	0	0	0	0	1	1
2236	Complete	0	1	0	0	0	0	0	0	1	b. Open April through September, with restricted seasons for Lingcod and a few other species	0	0	0	1	0	0	0	0	1	0	0	0	1	0	0	1	0	0	0	0	0	1	0	0	0	c. I think they work to get rockfish to the bottom, but I only started using/carrying them because they are required when bottomfish/halibut fishing.	1	0	0	0	0	0	0	0	0	0	1	1
2238	Complete	0	0	0	1	0	0	1	0	0	d. Closed year-round for most species, but open June through September for Lingcod and Pacific Halibut	0	0	0	0	1	0	0	1	1	0	0	0	0	0	0	1	0	0	0	0	1	1	0	0	0	b. I think they work to get rockfish to the bottom, and I used/carried them before they were required when bottomfish/halibut fishing.	0	0	0	1	0	0	1	0	0	0	0	1
2240	Complete	0	1	0	1	0	0	0	1	0	b. Open April through September, with restricted seasons for Lingcod and a few other species	0	0	0	0	1	0	0	1	1	0	0	0	0	0	0	1	0	0	0	0	1	1	0	0	0	a. I hadnâ€™t heard about descending devices before this survey	0	0	1	0	0	0	0	0	0	0	1	0
2242	Complete	1	0	1	1	1	1	1	1	0	d. Closed year-round for most species, but open June through September for Lingcod and Pacific Halibut	0	0	0	0	1	0	1	0	1	0	0	0	0	0	0	1	0	0	0	0	1	0	0	0	0	c. I think they work to get rockfish to the bottom, but I only started using/carrying them because they are required when bottomfish/halibut fishing.	1	1	0	1	0	0	0	0	0	0	1	1
2244	Complete	0	1	0	0	0	1	1	1	0	b. Open April through September, with restricted seasons for Lingcod and a few other species	0	0	0	1	0	0	1	1	1	0	0	0	1	1	0	1	0	0	0	0	0	1	0	0	0	b. I think they work to get rockfish to the bottom, and I used/carried them before they were required when bottomfish/halibut fishing.	1	0	1	1	0	0	0	0	0	0	0	1
2245	Complete	1	1	1	1	1	1	1	1	0	b. Open April through September, with restricted seasons for Lingcod and a few other species	0	0	0	0	1	0	0	0	0	0	0	0	1	0	0	1	0	0	0	0	1	0	0	0	0	b. I think they work to get rockfish to the bottom, and I used/carried them before they were required when bottomfish/halibut fishing.	0	0	1	0	0	0	0	0	0	0	1	0
2247	Complete	0	0	0	0	0	0	1	0	0	d. Closed year-round for most species, but open June through September for Lingcod and Pacific Halibut	0	0	0	1	1	0	1	1	0	0	0	0	1	0	0	1	0	0	0	0	0	0	1	0	0	c. I think they work to get rockfish to the bottom, but I only started using/carrying them because they are required when bottomfish/halibut fishing.	0	1	0	0	0	0	0	0	0	0	1	1
2258	Complete	0	0	0	0	0	0	1	0	0	f. I donâ€™t know	0	0	1	0	0	0	1	0	0	0	1	0	0	0	0	0	1	1	0	0	0	0	0	0	0	a. I hadnâ€™t heard about descending devices before this survey	0	0	0	0	0	0	1	0	0	0	0	0
2259	Complete	0	1	0	1	0	0	1	0	0	b. Open April through September, with restricted seasons for Lingcod and a few other species	0	0	0	1	1	0	1	1	0	1	0	0	1	0	0	1	0	0	0	0	1	0	0	0	0	c. I think they work to get rockfish to the bottom, but I only started using/carrying them because they are required when bottomfish/halibut fishing.	0	1	1	1	1	0	1	0	0	0	1	1
2260	Complete	0	1	0	1	0	0	1	0	0	b. Open April through September, with restricted seasons for Lingcod and a few other species	0	1	0	1	0	0	0	1	0	0	0	0	0	1	0	1	0	0	0	0	0	1	0	0	0	c. I think they work to get rockfish to the bottom, but I only started using/carrying them because they are required when bottomfish/halibut fishing.	0	0	1	1	0	0	0	0	0	0	0	1
2261	Complete	0	0	0	0	0	0	0	0	1	f. I donâ€™t know	0	0	0	0	0	0	0	0	0	1	1	0	0	0	0	0	0	0	0	0	1	0	0	0	0	c. I think they work to get rockfish to the bottom, but I only started using/carrying them because they are required when bottomfish/halibut fishing.	0	0	0	0	0	0	0	0	0	1	0	0
2264	Complete	0	0	0	1	0	1	1	1	0	d. Closed year-round for most species, but open June through September for Lingcod and Pacific Halibut	0	0	0	0	1	0	0	0	0	0	0	0	1	0	0	0	0	1	0	0	0	0	0	0	0	a. I hadnâ€™t heard about descending devices before this survey	0	0	1	0	0	0	0	0	0	0	1	1
2265	Complete	0	0	0	1	0	0	1	0	0	c. Open year-round, with restricted seasons for Lingcod and a few other species	0	0	0	0	1	0	1	0	1	0	0	0	0	0	0	1	0	0	0	0	1	0	0	0	0	c. I think they work to get rockfish to the bottom, but I only started using/carrying them because they are required when bottomfish/halibut fishing.	0	0	1	0	0	0	0	0	0	0	1	0
2268	Complete	0	1	0	1	0	0	1	0	0	d. Closed year-round for most species, but open June through September for Lingcod and Pacific Halibut	0	0	0	0	1	0	0	1	0	0	0	0	0	0	0	1	0	0	0	0	1	1	0	0	0	c. I think they work to get rockfish to the bottom, but I only started using/carrying them because they are required when bottomfish/halibut fishing.	0	1	1	0	0	1	0	0	1	0	1	1
2269	Complete	0	0	0	0	0	0	0	0	1	d. Closed year-round for most species, but open June through September for Lingcod and Pacific Halibut	0	0	0	0	0	0	0	0	1	0	0	0	0	0	0	1	0	0	0	0	0	1	0	0	0	b. I think they work to get rockfish to the bottom, and I used/carried them before they were required when bottomfish/halibut fishing.	0	0	1	0	0	0	0	0	0	0	1	1
2270	Complete	0	0	0	0	0	0	1	0	0	f. I donâ€™t know	0	0	0	1	0	0	0	0	0	1	0	0	0	0	0	1	0	0	0	0	1	0	0	0	0	d. I donâ€™t think they work to get rockfish to the bottom, and I only use/carry them because they are required when bottomfish/halibut fishing.	0	0	0	0	0	0	0	0	1	0	0	0
2271	Complete	0	1	0	1	0	0	1	0	0	f. I donâ€™t know	0	0	0	1	0	0	0	1	0	0	0	0	0	0	1	1	0	1	0	0	0	0	0	0	0	b. I think they work to get rockfish to the bottom, and I used/carried them before they were required when bottomfish/halibut fishing.	1	0	1	0	0	1	1	1	0	0	1	1
2272	Complete	0	0	1	0	0	0	1	0	0	c. Open year-round, with restricted seasons for Lingcod and a few other species	0	0	0	0	1	0	0	0	1	0	0	0	1	0	0	1	0	0	0	0	0	1	0	0	0	c. I think they work to get rockfish to the bottom, but I only started using/carrying them because they are required when bottomfish/halibut fishing.	1	1	1	1	0	0	1	0	1	0	1	1
2273	Complete	0	1	1	1	1	1	1	1	0	c. Open year-round, with restricted seasons for Lingcod and a few other species	0	0	1	1	0	0	1	1	0	0	0	0	1	0	0	1	0	0	0	0	0	1	0	0	0	c. I think they work to get rockfish to the bottom, but I only started using/carrying them because they are required when bottomfish/halibut fishing.	1	0	0	0	0	0	0	0	1	0	1	0
2276	Complete	0	0	0	1	0	0	1	0	0	f. I donâ€™t know	0	0	0	1	0	0	0	0	0	0	1	0	0	0	0	0	0	0	1	0	0	0	0	0	0	a. I hadnâ€™t heard about descending devices before this survey	0	0	1	0	0	0	1	0	0	0	1	0
2284	Complete	0	1	0	1	0	0	0	0	0	d. Closed year-round for most species, but open June through September for Lingcod and Pacific Halibut	0	0	0	0	1	0	0	0	0	0	0	0	0	0	0	1	0	0	0	0	0	1	0	0	0	b. I think they work to get rockfish to the bottom, and I used/carried them before they were required when bottomfish/halibut fishing.	0	0	1	0	0	0	0	0	0	0	1	1
2286	Complete	0	1	0	1	0	0	0	0	0	c. Open year-round, with restricted seasons for Lingcod and a few other species	0	0	0	0	0	0	0	0	0	1	0	0	1	1	0	1	0	0	0	0	0	1	0	0	0	b. I think they work to get rockfish to the bottom, and I used/carried them before they were required when bottomfish/halibut fishing.	1	1	1	0	0	1	0	1	0	0	1	1
2288	Complete	0	1	0	1	0	0	1	0	0	d. Closed year-round for most species, but open June through September for Lingcod and Pacific Halibut	0	0	0	0	1	0	0	1	0	0	1	0	0	0	0	0	0	1	0	0	0	0	0	0	0	d. I donâ€™t think they work to get rockfish to the bottom, and I only use/carry them because they are required when bottomfish/halibut fishing.	0	1	0	0	0	0	0	0	0	0	1	0
2295	Complete	1	1	1	1	1	1	1	1	0	c. Open year-round, with restricted seasons for Lingcod and a few other species	0	0	0	0	0	0	0	0	0	1	0	0	1	0	0	0	0	0	1	0	0	0	0	0	0	a. I hadnâ€™t heard about descending devices before this survey	1	0	0	0	0	1	0	0	0	0	1	0
2297	Complete	1	1	1	1	1	1	0	1	0	d. Closed year-round for most species, but open June through September for Lingcod and Pacific Halibut	0	0	0	0	0	0	1	0	0	0	0	0	0	0	0	1	0	0	0	0	1	0	0	0	0	c. I think they work to get rockfish to the bottom, but I only started using/carrying them because they are required when bottomfish/halibut fishing.	0	0	0	0	0	1	1	0	0	0	1	0
2298	Complete	0	0	0	0	0	1	0	1	0	f. I donâ€™t know	0	0	0	0	0	0	0	0	0	1	1	0	0	0	0	0	0	0	0	1	0	0	0	0	0	a. I hadnâ€™t heard about descending devices before this survey	0	0	0	0	0	0	0	0	0	1	0	0
2299	Complete	1	0	0	0	1	1	0	0	0	f. I donâ€™t know	0	0	0	0	1	0	0	0	0	0	0	0	1	0	0	0	0	0	0	0	1	0	0	0	0	e. I donâ€™t think they work to get rockfish to the bottom, so I donâ€™t use/carry them.	0	0	0	0	0	0	0	0	1	0	0	0
2301	Complete	0	1	1	1	0	1	1	1	0	d. Closed year-round for most species, but open June through September for Lingcod and Pacific Halibut	0	0	0	0	1	0	0	0	0	0	0	0	1	0	1	1	0	0	0	1	0	0	0	0	0	c. I think they work to get rockfish to the bottom, but I only started using/carrying them because they are required when bottomfish/halibut fishing.	0	0	1	0	0	0	0	0	1	0	1	0
2305	Complete	0	0	0	0	0	0	1	0	0	b. Open April through September, with restricted seasons for Lingcod and a few other species	0	0	0	1	0	0	1	0	1	0	0	0	0	1	1	1	0	0	0	0	1	1	0	0	0	b. I think they work to get rockfish to the bottom, and I used/carried them before they were required when bottomfish/halibut fishing.	1	0	0	1	0	0	1	0	0	0	1	1
2307	Complete	0	1	1	1	1	0	1	1	0	c. Open year-round, with restricted seasons for Lingcod and a few other species	0	0	0	0	0	0	0	0	0	1	0	0	1	0	0	0	0	0	1	0	0	0	0	0	0	a. I hadnâ€™t heard about descending devices before this survey	0	0	0	0	0	0	0	0	0	1	0	1
2312	Complete	1	0	0	0	0	1	1	0	0	d. Closed year-round for most species, but open June through September for Lingcod and Pacific Halibut	0	0	0	0	1	0	0	0	0	0	0	0	1	0	0	0	0	0	1	0	0	0	0	0	0	a. I hadnâ€™t heard about descending devices before this survey	0	0	1	0	0	0	0	0	0	0	1	0
2313	Complete	1	0	0	0	0	0	0	0	0	f. I donâ€™t know	0	0	0	0	1	0	0	0	0	0	0	0	1	0	0	0	0	1	0	0	0	0	0	0	0	e. I donâ€™t think they work to get rockfish to the bottom, so I donâ€™t use/carry them.	1	0	0	0	0	0	0	0	1	0	1	0
2320	Complete	1	0	0	0	1	1	1	0	0	d. Closed year-round for most species, but open June through September for Lingcod and Pacific Halibut	0	0	0	0	1	0	0	0	0	0	0	0	0	1	0	0	0	0	1	1	0	0	0	0	0	a. I hadnâ€™t heard about descending devices before this survey	0	1	1	1	0	0	0	0	1	0	1	0
2321	Complete	0	0	0	1	0	0	1	0	0	b. Open April through September, with restricted seasons for Lingcod and a few other species	0	0	0	0	0	0	0	0	0	1	1	0	0	0	0	0	0	1	0	0	0	0	0	0	0	a. I hadnâ€™t heard about descending devices before this survey	0	0	1	0	0	0	0	0	0	0	1	1
2325	Complete	0	0	1	1	0	0	1	0	0	d. Closed year-round for most species, but open June through September for Lingcod and Pacific Halibut	0	0	0	0	1	1	1	1	0	0	0	0	0	0	0	1	0	0	0	0	0	1	0	0	0	c. I think they work to get rockfish to the bottom, but I only started using/carrying them because they are required when bottomfish/halibut fishing.	1	1	1	1	0	0	1	0	0	0	1	1
2326	Complete	1	0	1	1	1	1	1	0	0	c. Open year-round, with restricted seasons for Lingcod and a few other species	0	0	0	0	1	0	1	1	0	0	0	0	0	0	0	1	0	0	0	0	1	0	0	0	0	b. I think they work to get rockfish to the bottom, and I used/carried them before they were required when bottomfish/halibut fishing.	0	0	1	1	0	0	1	0	0	0	1	1
2327	Complete	0	0	0	0	0	0	1	0	0	d. Closed year-round for most species, but open June through September for Lingcod and Pacific Halibut	0	0	0	1	0	0	0	0	1	0	0	0	0	0	0	1	0	0	0	0	0	1	0	0	0	c. I think they work to get rockfish to the bottom, but I only started using/carrying them because they are required when bottomfish/halibut fishing.	0	1	0	0	0	0	0	0	0	0	0	0
2328	Complete	1	0	0	0	0	0	0	0	0	f. I donâ€™t know	0	0	0	0	0	0	0	0	0	1	1	0	0	0	0	0	0	1	0	0	0	0	0	0	0	a. I hadnâ€™t heard about descending devices before this survey	0	0	1	1	0	1	1	0	1	0	1	0
2329	Complete	0	0	0	0	0	0	0	1	0	f. I donâ€™t know	0	0	0	0	1	0	0	0	0	1	0	0	0	1	0	0	0	1	1	1	0	0	0	0	0	a. I hadnâ€™t heard about descending devices before this survey	1	1	0	1	0	0	0	0	0	0	1	0
2334	Complete	1	0	0	0	1	0	1	0	0	f. I donâ€™t know	0	0	0	1	0	1	0	0	0	0	0	0	1	0	0	0	0	1	0	0	0	0	0	0	0	a. I hadnâ€™t heard about descending devices before this survey	0	1	0	0	0	0	0	0	0	0	1	0
2335	Complete	1	0	0	1	0	0	1	0	0	c. Open year-round, with restricted seasons for Lingcod and a few other species	0	0	0	0	0	0	0	0	0	1	1	0	0	0	0	0	0	1	0	0	0	0	0	0	0	c. I think they work to get rockfish to the bottom, but I only started using/carrying them because they are required when bottomfish/halibut fishing.	0	1	1	1	0	1	0	0	1	0	1	1
2336	Complete	0	0	0	0	0	0	0	0	1	f. I donâ€™t know	0	0	0	0	0	0	0	0	0	1	0	0	1	0	0	1	0	0	0	0	0	1	0	0	0	c. I think they work to get rockfish to the bottom, but I only started using/carrying them because they are required when bottomfish/halibut fishing.	1	1	1	0	0	0	1	0	1	0	1	1
2337	Complete	0	1	0	0	0	0	1	0	0	c. Open year-round, with restricted seasons for Lingcod and a few other species	0	0	0	1	0	0	1	1	0	0	0	0	1	0	0	1	0	0	0	0	0	1	0	0	0	b. I think they work to get rockfish to the bottom, and I used/carried them before they were required when bottomfish/halibut fishing.	0	1	1	0	0	0	1	0	1	0	1	1
2338	Complete	0	0	0	0	0	0	1	0	0	b. Open April through September, with restricted seasons for Lingcod and a few other species	0	0	1	1	1	0	1	0	1	0	0	0	1	0	0	1	0	0	0	0	1	0	0	0	0	c. I think they work to get rockfish to the bottom, but I only started using/carrying them because they are required when bottomfish/halibut fishing.	0	1	1	0	0	0	0	0	0	0	1	0
2339	Complete	1	0	1	1	1	1	1	1	0	d. Closed year-round for most species, but open June through September for Lingcod and Pacific Halibut	0	0	0	0	1	0	1	1	0	0	0	0	1	0	0	0	0	0	0	0	1	0	0	0	0	c. I think they work to get rockfish to the bottom, but I only started using/carrying them because they are required when bottomfish/halibut fishing.	1	1	1	1	0	0	1	0	0	0	1	1
2340	Complete	0	0	0	1	1	1	1	0	0	c. Open year-round, with restricted seasons for Lingcod and a few other species	0	0	1	0	0	0	1	1	0	0	0	0	1	0	0	1	0	0	0	0	1	1	0	0	0	d. I donâ€™t think they work to get rockfish to the bottom, and I only use/carry them because they are required when bottomfish/halibut fishing.	1	0	1	0	0	1	0	0	0	0	1	1
2342	Complete	0	1	0	1	0	0	1	0	0	f. I donâ€™t know	0	0	0	0	1	0	1	1	1	0	0	0	1	1	0	1	0	0	0	0	1	0	0	0	0	b. I think they work to get rockfish to the bottom, and I used/carried them before they were required when bottomfish/halibut fishing.	0	0	0	1	0	0	0	0	0	0	1	0
2344	Complete	0	0	0	1	1	0	1	0	0	b. Open April through September, with restricted seasons for Lingcod and a few other species	0	0	0	0	1	0	0	0	1	0	1	0	0	0	0	0	0	0	0	0	0	1	0	0	0	c. I think they work to get rockfish to the bottom, but I only started using/carrying them because they are required when bottomfish/halibut fishing.	0	0	0	0	0	0	1	0	0	0	1	1
2345	Complete	0	1	0	1	1	1	1	1	0	d. Closed year-round for most species, but open June through September for Lingcod and Pacific Halibut	0	0	0	1	1	0	1	1	0	0	0	0	1	0	1	1	0	0	0	0	0	1	1	0	0	c. I think they work to get rockfish to the bottom, but I only started using/carrying them because they are required when bottomfish/halibut fishing.	0	0	1	1	0	1	0	0	1	0	1	1
2349	Complete	1	0	0	1	0	1	1	0	0	d. Closed year-round for most species, but open June through September for Lingcod and Pacific Halibut	0	0	0	0	1	0	0	1	0	0	1	0	0	0	0	0	0	1	0	0	0	0	0	0	0	c. I think they work to get rockfish to the bottom, but I only started using/carrying them because they are required when bottomfish/halibut fishing.	0	0	1	0	0	0	1	0	1	0	1	1
2350	Complete	0	0	0	0	0	0	0	0	1	NA	0	0	0	0	0	0	0	0	0	0	1	0	0	0	0	0	0	1	0	0	0	0	0	0	1	NA	0	0	0	0	0	0	0	0	0	1	0	0
2352	Complete	0	0	0	0	1	1	1	0	0	b. Open April through September, with restricted seasons for Lingcod and a few other species	0	0	0	1	0	0	0	1	0	0	0	0	1	0	0	1	0	0	0	0	0	1	0	0	0	b. I think they work to get rockfish to the bottom, and I used/carried them before they were required when bottomfish/halibut fishing.	0	0	1	0	0	0	0	0	0	0	1	1
2354	Complete	0	1	0	1	1	0	0	0	0	b. Open April through September, with restricted seasons for Lingcod and a few other species	0	0	0	1	0	0	0	0	1	0	0	0	0	1	0	0	0	0	0	0	0	0	0	0	0	NA	0	0	0	0	0	0	0	0	0	1	0	1
2356	Complete	0	0	0	0	0	0	1	0	0	f. I donâ€™t know	0	0	0	0	0	0	0	0	0	1	0	0	0	0	0	0	0	0	1	0	0	0	0	0	0	a. I hadnâ€™t heard about descending devices before this survey	1	0	0	0	0	0	0	0	0	1	1	0
2357	Complete	0	0	0	1	0	0	1	0	0	d. Closed year-round for most species, but open June through September for Lingcod and Pacific Halibut	0	0	0	1	1	0	1	1	1	0	0	0	1	0	0	1	0	0	0	0	1	1	0	0	0	b. I think they work to get rockfish to the bottom, and I used/carried them before they were required when bottomfish/halibut fishing.	1	1	1	0	0	0	1	0	0	0	1	1
2358	Complete	0	1	0	0	0	0	1	1	0	c. Open year-round, with restricted seasons for Lingcod and a few other species	0	0	1	1	0	0	1	1	0	0	0	0	0	0	0	1	0	0	0	0	0	1	0	0	0	b. I think they work to get rockfish to the bottom, and I used/carried them before they were required when bottomfish/halibut fishing.	0	1	1	0	0	0	1	0	0	0	1	1
2359	Complete	0	0	0	0	0	0	0	0	0	f. I donâ€™t know	0	0	0	0	0	0	0	0	1	1	1	0	0	0	0	0	0	1	0	0	0	0	0	0	0	NA	0	0	1	1	0	0	1	1	1	0	1	1
2360	Complete	0	0	0	0	0	0	1	0	0	d. Closed year-round for most species, but open June through September for Lingcod and Pacific Halibut	0	0	0	0	1	0	1	1	0	0	0	0	0	0	0	1	0	0	0	0	1	0	0	0	0	b. I think they work to get rockfish to the bottom, and I used/carried them before they were required when bottomfish/halibut fishing.	1	1	0	0	0	0	1	0	0	0	0	1
2361	Complete	0	0	0	0	0	0	1	1	0	f. I donâ€™t know	0	0	0	0	1	0	0	0	0	0	0	0	0	1	0	0	0	1	0	0	0	0	0	0	0	a. I hadnâ€™t heard about descending devices before this survey	0	0	1	0	0	0	0	0	0	0	1	0
2365	Complete	0	0	0	1	1	1	0	1	0	d. Closed year-round for most species, but open June through September for Lingcod and Pacific Halibut	0	0	0	0	0	0	0	0	0	1	0	0	1	0	0	0	0	0	0	1	0	0	0	0	0	c. I think they work to get rockfish to the bottom, but I only started using/carrying them because they are required when bottomfish/halibut fishing.	0	0	1	1	0	1	0	0	1	0	1	1
2366	Complete	0	0	0	1	1	1	1	0	0	d. Closed year-round for most species, but open June through September for Lingcod and Pacific Halibut	0	0	0	1	1	0	1	1	1	0	0	0	1	1	0	1	0	0	0	0	1	1	1	0	0	b. I think they work to get rockfish to the bottom, and I used/carried them before they were required when bottomfish/halibut fishing.	1	0	1	1	0	0	0	0	0	1	1	1
2373	Complete	1	0	0	0	0	0	0	0	0	d. Closed year-round for most species, but open June through September for Lingcod and Pacific Halibut	0	0	0	0	0	0	0	0	0	1	0	0	1	0	0	0	0	0	0	1	0	0	0	1	0	a. I hadnâ€™t heard about descending devices before this survey	0	0	1	0	0	1	0	0	0	1	1	1
2374	Complete	0	0	0	1	0	0	1	1	0	b. Open April through September, with restricted seasons for Lingcod and a few other species	0	0	0	1	1	0	0	0	1	0	0	0	0	0	0	1	0	0	0	0	1	0	0	0	0	b. I think they work to get rockfish to the bottom, and I used/carried them before they were required when bottomfish/halibut fishing.	1	0	0	1	0	0	0	0	0	0	1	1
2375	Complete	0	0	0	0	0	0	1	1	0	c. Open year-round, with restricted seasons for Lingcod and a few other species	0	0	0	1	1	1	1	0	1	0	0	0	1	0	0	1	0	0	0	0	0	1	0	0	0	c. I think they work to get rockfish to the bottom, but I only started using/carrying them because they are required when bottomfish/halibut fishing.	1	0	1	1	0	0	1	0	1	0	1	1
2378	Complete	1	1	1	1	1	1	1	0	0	NA	0	1	0	1	1	0	1	1	1	0	1	0	0	0	0	0	0	1	0	0	0	0	0	0	0	c. I think they work to get rockfish to the bottom, but I only started using/carrying them because they are required when bottomfish/halibut fishing.	0	1	0	0	0	0	0	0	1	0	1	1
2379	Complete	0	0	0	0	0	0	1	0	0	f. I donâ€™t know	0	0	0	0	0	0	0	0	0	1	0	0	1	1	0	0	0	0	0	0	0	1	0	0	0	a. I hadnâ€™t heard about descending devices before this survey	1	0	1	1	0	0	1	0	0	0	1	1
2380	Complete	1	1	1	1	1	1	1	1	0	d. Closed year-round for most species, but open June through September for Lingcod and Pacific Halibut	0	0	0	1	1	0	1	1	0	0	0	0	0	1	0	0	0	0	0	1	0	0	0	0	0	c. I think they work to get rockfish to the bottom, but I only started using/carrying them because they are required when bottomfish/halibut fishing.	1	0	0	1	0	1	0	0	0	0	0	0
2382	Complete	0	0	0	1	0	0	1	0	0	d. Closed year-round for most species, but open June through September for Lingcod and Pacific Halibut	0	0	0	0	0	0	0	0	1	1	0	0	0	0	0	1	0	0	0	0	0	0	1	0	0	c. I think they work to get rockfish to the bottom, but I only started using/carrying them because they are required when bottomfish/halibut fishing.	1	1	0	1	0	1	1	0	0	0	1	1
2385	Complete	1	0	1	0	1	1	1	1	0	d. Closed year-round for most species, but open June through September for Lingcod and Pacific Halibut	0	0	0	0	0	0	0	1	0	0	0	0	1	0	0	0	1	0	0	0	0	1	0	0	0	b. I think they work to get rockfish to the bottom, and I used/carried them before they were required when bottomfish/halibut fishing.	0	0	1	0	0	1	0	0	1	0	1	1
2386	Complete	0	1	0	1	0	0	1	0	0	d. Closed year-round for most species, but open June through September for Lingcod and Pacific Halibut	0	0	0	0	1	0	0	1	0	0	0	0	1	1	0	1	0	1	0	0	0	0	0	0	0	b. I think they work to get rockfish to the bottom, and I used/carried them before they were required when bottomfish/halibut fishing.	0	0	1	0	1	0	1	0	1	0	0	1
2387	Complete	0	1	0	0	0	0	1	0	0	c. Open year-round, with restricted seasons for Lingcod and a few other species	0	0	0	1	0	0	0	0	1	0	0	0	0	0	0	1	0	0	0	0	0	1	1	0	0	b. I think they work to get rockfish to the bottom, and I used/carried them before they were required when bottomfish/halibut fishing.	1	0	0	0	0	0	1	0	0	0	1	1
2390	Complete	0	1	0	1	0	0	1	0	0	d. Closed year-round for most species, but open June through September for Lingcod and Pacific Halibut	0	0	1	1	1	0	1	0	1	0	0	0	1	0	0	1	0	0	0	0	1	1	0	0	0	b. I think they work to get rockfish to the bottom, and I used/carried them before they were required when bottomfish/halibut fishing.	0	1	1	0	0	0	0	0	1	1	1	1
2393	Complete	0	0	0	0	1	1	1	0	0	f. I donâ€™t know	0	0	0	0	0	0	0	1	0	0	0	0	0	1	0	0	0	0	0	0	0	1	0	0	0	c. I think they work to get rockfish to the bottom, but I only started using/carrying them because they are required when bottomfish/halibut fishing.	1	0	0	0	0	0	0	0	0	0	1	0
2395	Complete	1	0	0	1	1	1	1	1	0	d. Closed year-round for most species, but open June through September for Lingcod and Pacific Halibut	0	0	0	0	1	0	0	0	0	0	0	0	1	0	0	1	0	0	0	0	1	1	0	0	0	b. I think they work to get rockfish to the bottom, and I used/carried them before they were required when bottomfish/halibut fishing.	0	0	1	0	0	0	0	0	1	0	1	0
2398	Complete	0	0	1	0	0	0	1	0	0	c. Open year-round, with restricted seasons for Lingcod and a few other species	0	0	0	0	1	0	1	1	0	0	0	0	1	0	0	1	0	0	0	0	0	1	0	0	0	b. I think they work to get rockfish to the bottom, and I used/carried them before they were required when bottomfish/halibut fishing.	0	0	1	0	0	0	1	0	1	0	1	0
2401	Complete	1	1	1	1	1	1	1	1	0	d. Closed year-round for most species, but open June through September for Lingcod and Pacific Halibut	0	0	0	1	1	0	0	0	0	0	0	0	1	0	0	0	0	0	0	1	0	0	0	0	0	a. I hadnâ€™t heard about descending devices before this survey	0	0	1	0	0	0	0	0	0	0	1	0
2402	Complete	1	0	0	1	0	0	1	0	0	d. Closed year-round for most species, but open June through September for Lingcod and Pacific Halibut	0	0	0	1	0	0	1	1	1	0	0	0	0	0	0	1	0	0	0	0	1	1	0	0	0	c. I think they work to get rockfish to the bottom, but I only started using/carrying them because they are required when bottomfish/halibut fishing.	1	0	1	0	0	0	1	0	0	0	1	0
2403	Complete	1	1	1	1	1	1	1	1	0	d. Closed year-round for most species, but open June through September for Lingcod and Pacific Halibut	0	0	0	0	1	0	1	1	1	0	0	0	0	0	0	1	0	0	0	0	0	1	0	0	0	c. I think they work to get rockfish to the bottom, but I only started using/carrying them because they are required when bottomfish/halibut fishing.	0	1	1	0	0	0	0	0	0	0	1	1
2404	Complete	1	0	0	0	0	0	1	1	0	d. Closed year-round for most species, but open June through September for Lingcod and Pacific Halibut	0	0	0	0	0	0	0	1	0	0	1	0	0	0	0	0	0	0	0	0	1	0	0	0	0	c. I think they work to get rockfish to the bottom, but I only started using/carrying them because they are required when bottomfish/halibut fishing.	0	0	1	0	0	1	0	0	1	0	1	1
2405	Complete	1	1	1	1	1	1	1	1	0	c. Open year-round, with restricted seasons for Lingcod and a few other species	0	0	0	0	1	1	1	1	0	0	0	0	1	1	0	0	0	1	0	0	0	0	0	0	0	c. I think they work to get rockfish to the bottom, but I only started using/carrying them because they are required when bottomfish/halibut fishing.	0	0	1	1	0	0	1	0	1	0	1	1
2406	Complete	0	1	0	1	0	0	1	0	0	c. Open year-round, with restricted seasons for Lingcod and a few other species	0	0	0	1	1	0	1	1	1	0	0	0	0	0	0	1	0	0	0	0	1	0	0	0	0	b. I think they work to get rockfish to the bottom, and I used/carried them before they were required when bottomfish/halibut fishing.	0	1	1	1	0	0	1	0	0	0	1	1
2407	Complete	0	0	0	1	1	0	1	1	0	d. Closed year-round for most species, but open June through September for Lingcod and Pacific Halibut	0	0	0	0	1	0	0	0	0	0	0	0	1	0	0	0	0	0	0	1	0	0	0	0	0	a. I hadnâ€™t heard about descending devices before this survey	0	0	1	1	0	0	0	0	0	0	0	1
2408	Complete	0	0	0	1	0	0	0	0	0	f. I donâ€™t know	0	0	0	0	0	0	0	0	0	1	0	0	1	0	0	0	0	1	0	0	0	0	0	0	0	a. I hadnâ€™t heard about descending devices before this survey	0	0	0	1	0	0	0	0	1	0	0	0
2411	Complete	0	1	0	1	0	0	1	0	0	c. Open year-round, with restricted seasons for Lingcod and a few other species	0	0	1	0	0	0	0	0	0	0	0	0	0	1	0	0	0	1	0	0	0	0	0	0	0	a. I hadnâ€™t heard about descending devices before this survey	0	0	0	0	0	1	0	0	0	0	1	1
2413	Complete	0	1	0	1	1	0	1	1	0	d. Closed year-round for most species, but open June through September for Lingcod and Pacific Halibut	0	0	0	0	1	0	0	0	0	0	0	0	1	0	0	1	0	0	0	0	1	0	0	0	0	b. I think they work to get rockfish to the bottom, and I used/carried them before they were required when bottomfish/halibut fishing.	0	0	1	0	0	0	1	0	0	0	1	0
2420	Complete	0	1	0	1	0	0	1	0	0	b. Open April through September, with restricted seasons for Lingcod and a few other species	0	0	0	0	1	0	0	0	0	0	0	0	0	0	0	1	0	0	0	0	0	1	0	0	0	b. I think they work to get rockfish to the bottom, and I used/carried them before they were required when bottomfish/halibut fishing.	0	0	0	0	0	0	0	0	1	0	1	1
2426	Complete	0	1	0	0	0	0	0	0	0	b. Open April through September, with restricted seasons for Lingcod and a few other species	0	1	0	0	0	0	0	0	0	1	0	0	1	1	0	0	0	0	0	0	0	1	0	0	0	c. I think they work to get rockfish to the bottom, but I only started using/carrying them because they are required when bottomfish/halibut fishing.	1	0	0	0	0	0	0	0	1	0	1	1
2427	Complete	1	1	1	1	1	1	1	1	0	d. Closed year-round for most species, but open June through September for Lingcod and Pacific Halibut	0	0	0	0	0	0	0	0	0	0	0	0	0	0	0	1	0	0	0	0	1	1	0	0	0	b. I think they work to get rockfish to the bottom, and I used/carried them before they were required when bottomfish/halibut fishing.	0	0	1	1	0	1	1	0	0	0	1	0
2429	Complete	0	0	0	0	0	0	0	0	1	f. I donâ€™t know	0	0	0	0	0	0	0	0	0	1	1	0	0	0	0	0	0	1	0	0	0	0	0	0	0	e. I donâ€™t think they work to get rockfish to the bottom, so I donâ€™t use/carry them.	0	0	1	0	0	0	0	0	0	0	0	0
2433	Complete	0	1	1	1	0	0	1	0	0	a. Open only May through August	0	0	0	1	0	0	1	1	1	0	0	0	0	0	0	1	0	0	0	0	0	1	0	0	0	c. I think they work to get rockfish to the bottom, but I only started using/carrying them because they are required when bottomfish/halibut fishing.	0	0	1	0	0	0	1	0	0	0	1	1
2435	Complete	0	0	0	0	1	1	1	0	0	c. Open year-round, with restricted seasons for Lingcod and a few other species	0	0	0	0	0	0	1	1	1	0	0	0	0	0	0	1	0	0	0	0	0	1	0	0	0	d. I donâ€™t think they work to get rockfish to the bottom, and I only use/carry them because they are required when bottomfish/halibut fishing.	0	0	1	0	0	0	0	0	0	0	1	0
2445	Complete	0	0	1	1	1	0	1	0	0	b. Open April through September, with restricted seasons for Lingcod and a few other species	0	0	0	0	1	0	1	1	1	0	0	0	0	0	0	1	0	0	0	0	0	1	0	0	0	b. I think they work to get rockfish to the bottom, and I used/carried them before they were required when bottomfish/halibut fishing.	0	0	1	1	0	0	0	0	1	0	1	1
2447	Complete	1	0	0	0	0	0	0	1	0	f. I donâ€™t know	0	0	0	0	0	0	0	0	0	1	0	0	0	1	0	0	0	1	0	0	0	0	0	0	0	a. I hadnâ€™t heard about descending devices before this survey	1	0	1	1	0	1	0	0	0	0	1	1
2453	Complete	0	0	1	1	1	1	1	1	0	c. Open year-round, with restricted seasons for Lingcod and a few other species	0	0	0	1	1	0	1	1	0	0	0	0	0	0	0	1	0	0	0	0	0	1	0	0	0	b. I think they work to get rockfish to the bottom, and I used/carried them before they were required when bottomfish/halibut fishing.	0	0	1	0	0	0	1	0	0	0	1	0
2456	Complete	0	1	0	0	0	0	1	1	0	d. Closed year-round for most species, but open June through September for Lingcod and Pacific Halibut	0	0	0	1	1	0	1	1	0	0	0	0	0	0	0	1	0	0	0	0	0	1	0	0	0	c. I think they work to get rockfish to the bottom, but I only started using/carrying them because they are required when bottomfish/halibut fishing.	0	0	1	1	0	1	1	0	0	0	1	1
2459	Complete	1	0	0	0	0	1	1	0	0	b. Open April through September, with restricted seasons for Lingcod and a few other species	0	0	0	0	1	0	1	1	1	0	0	0	1	0	0	0	0	1	0	0	0	0	0	0	0	c. I think they work to get rockfish to the bottom, but I only started using/carrying them because they are required when bottomfish/halibut fishing.	0	0	1	0	0	0	0	0	0	0	1	0
2461	Complete	0	1	1	1	1	1	1	1	0	c. Open year-round, with restricted seasons for Lingcod and a few other species	0	0	1	1	1	0	1	0	1	0	0	0	0	1	0	1	1	0	0	0	0	0	0	0	1	c. I think they work to get rockfish to the bottom, but I only started using/carrying them because they are required when bottomfish/halibut fishing.	0	0	1	1	0	0	0	0	0	0	1	1
2463	Complete	0	0	0	0	0	0	1	0	0	d. Closed year-round for most species, but open June through September for Lingcod and Pacific Halibut	0	0	0	0	1	1	0	1	0	0	0	0	0	0	0	1	0	0	0	0	0	1	0	1	0	b. I think they work to get rockfish to the bottom, and I used/carried them before they were required when bottomfish/halibut fishing.	1	0	0	0	0	0	1	0	1	0	1	0
2465	Complete	0	0	0	0	0	0	1	0	0	d. Closed year-round for most species, but open June through September for Lingcod and Pacific Halibut	0	0	0	0	1	0	1	1	0	0	0	0	0	0	0	1	0	0	0	0	0	1	0	0	0	c. I think they work to get rockfish to the bottom, but I only started using/carrying them because they are required when bottomfish/halibut fishing.	0	0	1	0	0	0	1	0	0	0	1	1
2466	Complete	0	1	0	0	0	0	1	0	0	d. Closed year-round for most species, but open June through September for Lingcod and Pacific Halibut	0	0	0	0	1	0	0	1	0	0	0	0	1	0	0	0	0	0	0	1	0	0	0	0	0	d. I donâ€™t think they work to get rockfish to the bottom, and I only use/carry them because they are required when bottomfish/halibut fishing.	0	0	1	0	0	0	0	0	0	0	1	1
2468	Complete	1	0	0	1	1	1	0	1	0	d. Closed year-round for most species, but open June through September for Lingcod and Pacific Halibut	0	0	1	0	0	0	0	1	0	0	0	0	1	0	0	0	0	0	1	0	0	0	0	0	0	a. I hadnâ€™t heard about descending devices before this survey	1	0	0	1	0	1	0	0	0	0	1	0
2469	Complete	0	1	0	1	0	0	1	1	0	d. Closed year-round for most species, but open June through September for Lingcod and Pacific Halibut	0	0	1	1	1	0	1	1	1	0	0	0	1	0	0	1	0	0	0	0	0	1	0	0	0	b. I think they work to get rockfish to the bottom, and I used/carried them before they were required when bottomfish/halibut fishing.	0	0	1	1	1	1	0	0	1	0	1	1
2475	Complete	0	1	0	0	0	0	1	0	0	d. Closed year-round for most species, but open June through September for Lingcod and Pacific Halibut	0	0	0	0	1	0	0	1	0	0	0	0	1	0	0	1	0	0	0	0	0	1	0	0	0	b. I think they work to get rockfish to the bottom, and I used/carried them before they were required when bottomfish/halibut fishing.	0	1	1	1	0	0	1	0	1	0	1	1
2480	Complete	0	0	0	0	0	0	1	0	0	d. Closed year-round for most species, but open June through September for Lingcod and Pacific Halibut	0	0	1	1	1	0	1	1	1	0	0	0	0	1	0	1	0	0	0	0	0	0	1	0	0	c. I think they work to get rockfish to the bottom, but I only started using/carrying them because they are required when bottomfish/halibut fishing.	0	1	1	1	0	0	1	0	1	0	1	1
2483	Complete	0	1	0	0	0	0	1	0	0	c. Open year-round, with restricted seasons for Lingcod and a few other species	0	0	0	0	1	0	1	1	0	0	0	0	0	0	0	1	0	0	0	0	0	1	0	0	0	c. I think they work to get rockfish to the bottom, but I only started using/carrying them because they are required when bottomfish/halibut fishing.	0	0	0	0	0	0	1	0	0	0	1	1
2484	Complete	0	0	0	0	0	0	0	0	1	c. Open year-round, with restricted seasons for Lingcod and a few other species	0	0	0	0	0	0	0	0	0	1	1	0	0	0	0	0	0	1	1	0	0	0	0	0	0	a. I hadnâ€™t heard about descending devices before this survey	1	0	1	0	0	1	0	0	0	0	1	0
2485	Complete	1	1	1	1	1	0	1	1	0	f. I donâ€™t know	0	0	0	0	1	0	0	0	0	0	0	0	1	1	0	0	0	0	0	1	0	0	0	0	0	a. I hadnâ€™t heard about descending devices before this survey	1	1	0	0	0	1	0	0	0	0	1	1
2486	Complete	0	0	0	1	0	0	1	1	0	a. Open only May through August	0	0	0	0	0	0	1	1	1	0	0	0	1	1	0	0	0	0	0	0	0	0	1	0	0	c. I think they work to get rockfish to the bottom, but I only started using/carrying them because they are required when bottomfish/halibut fishing.	1	0	1	1	0	0	0	0	0	0	1	1
2487	Complete	0	1	0	1	0	0	1	0	0	f. I donâ€™t know	0	0	0	0	0	0	0	0	0	1	0	0	0	0	0	1	0	1	0	0	0	0	0	0	0	b. I think they work to get rockfish to the bottom, and I used/carried them before they were required when bottomfish/halibut fishing.	1	1	1	1	0	0	0	0	1	0	1	0
2489	Complete	0	0	0	1	0	1	1	1	0	d. Closed year-round for most species, but open June through September for Lingcod and Pacific Halibut	0	0	0	0	1	0	0	0	0	0	1	0	0	0	0	0	0	1	0	0	1	0	0	0	0	c. I think they work to get rockfish to the bottom, but I only started using/carrying them because they are required when bottomfish/halibut fishing.	0	0	1	1	0	1	0	0	1	0	1	1
[truncated: 773 more rows]
[truncated: 31 more columns]
