# Supplementary material for: Social-ecological goals and outcomes of public engagement for recovery of endangered and threatened rockfishes (Sebastes spp.)
Source: PLoS One. 2025 Sep 9;20(9):e0331686. doi: 10.1371/journal.pone.0331686 (PMC12419659; doi:10.1371/journal.pone.0331686)
Supplement: S5 File — Code used to summarize angler survey data. (R) [file pone.0331686.s005.R]

##########################################
## Survey data summary & visualization  ##
## Anne Beaudreau (annebeau@uw.edu)     ##
## 29 July 2025                         ##
##########################################

# Load libraries
library(tidyr)
library(dplyr)
library(ggplot2)
library(rstudioapi)
library(patchwork)
library(forcats)
library(stringr)

## Read in data
# Change working directory to your local filepath
setwd(dirname(getActiveDocumentContext()$path))

# Data for respondents with complete surveys who reported fishing in Puget Sound at least 1 year
data <- read.csv("rockfish_survey_data.csv")

# Filter to complete surveys, fish in Puget Sound, demographic data reported
data %>%
  filter(Status == "Complete") %>%
  filter(Years_FishPugetSound > 0) %>%
  filter(DemoData == "Yes") -> data_sub_demo

########################
## RESPONDENT SUMMARY ##
########################

# Sample sizes
length(data$ResponseID) #N respondents: 2020
length(data_sub_demo$ResponseID) #N complete who fish in PS: 1532

# Respondent demographics
#Age
ggplot(data=subset(data_sub_demo,!is.na(Age)),aes(x=Age)) +
  geom_bar()
age_summary <- as.data.frame(table(data_sub_demo$Age))

#Gender
ggplot(data=subset(data_sub_demo,!is.na(Gender)),aes(x=Gender)) +
  geom_bar()
gender_summary <- as.data.frame(table(data_sub_demo$Gender))

#Race
ggplot(data=subset(data_sub_demo,!is.na(Race)),aes(x=Race)) +
  geom_bar()
race_summary <- as.data.frame(table(data_sub_demo$Race))

#Ethnicity
ggplot(data=subset(data_sub_demo,!is.na(HispanicLatinoSpanish)),aes(x=HispanicLatinoSpanish)) +
  geom_bar()
ethnicity_summary <- as.data.frame(table(data_sub_demo$HispanicLatinoSpanish))

#Language
ggplot(data=subset(data_sub_demo,!is.na(LanguageOther)),aes(x=LanguageOther)) +
  geom_bar()
language_summary <- as.data.frame(table(data_sub_demo$LanguageOther))

#Education
ggplot(data=subset(data_sub_demo,!is.na(Education)),aes(x=Education)) +
  geom_bar()
education_summary <- as.data.frame(table(data_sub_demo$Education))

#Residence
ggplot(data=subset(data_sub_demo,!is.na(Residence)),aes(x=Residence)) +
  geom_bar()
residence_summary <- as.data.frame(table(data_sub_demo$Residence))

############################################################
## How do people access information? [Q26, Q27, Q28, Q29] ##
############################################################

# BARPLOT of where people get their fish ID information (Q26)
# Include only respondents who answered Question 26
data %>%
  filter(ResourceID_Q26_Sum > 0) -> data_Q26
unique(data_Q26$ResourceID_Q26_Sum)

nrow(data_Q26)
colnames(data_Q26) #109:118

data_Q26 %>%
  summarise(Friends = sum(ResourceID_Friends),
            Memory = sum(ResourceID_Memory),
            'WDFW Website' = sum(ResourceID_WDFW),
            'Internet Search' = sum(ResourceID_Internet),
            App = sum(ResourceID_App),
            'Boat Launch Posters' = sum(ResourceID_Posters),
            'Reference Sheet' = sum(ResourceID_RefSheet),
            'Keychain Guide' = sum(ResourceID_KeychainGuide),
            'Fish ID Book' = sum(ResourceID_FishIDBook),
            Other = sum(ResourceID_Other)) %>%
  pivot_longer(c(1:10),names_to = "Source", values_to = "N_Respondents") %>%
  mutate(Pct_Respondents = N_Respondents/nrow(data_Q26)) -> plot_Q26

plot_Q26 %>%
  ggplot(aes(x = reorder(Source,-Pct_Respondents), y = Pct_Respondents)) +
  geom_bar(position="dodge",stat="identity") +
  xlab("Source") + ylab("Percentage of respondents") +
  theme_bw() +
  theme(text = element_text(size = 14)) +
  scale_x_discrete(labels = function(x) str_wrap(x, width = 10))
#aspect ratio: 800 x 500

# BARPLOT of where people get their fishing regulations (Q27)
# Include only respondents who answered Question 27
data %>%
  filter(ResourceRegs_Q27_Sum > 0) -> data_Q27
unique(data_Q27$ResourceRegs_Q27_Sum)

nrow(data_Q27)
colnames(data_Q27) #121:127

# Source of regs, all respondents
data_Q27 %>%
  summarise('WDFW Website' = sum(ResourceRegs_WDFW),
            'WDFW Regs Online' = sum(ResourceRegs_PamphletOnline),
            'WDFW Regs Paper' = sum(ResourceRegs_PamphletPaper),
            'Fish WA App' = sum(ResourceRegs_App),
            'News Release' = sum(ResourceRegs_NewsRel),
            'Internet Search' = sum(ResourceRegs_Internet),
            Memory = sum(ResourceRegs_Memory)) %>%
  pivot_longer(c(1:7),names_to = "Source", values_to = "N_Respondents") %>%
  mutate(Pct_Respondents = N_Respondents/sum(nrow(data_Q27))) -> plot_Q27

plot_Q27 %>%
  ggplot(aes(reorder(Source,-Pct_Respondents), y = Pct_Respondents)) +
  geom_bar(position="dodge",stat="identity") +
  xlab("Source") + ylab("Percentage of respondents") +
  theme_bw() +
  theme(text = element_text(size = 14)) +
  scale_x_discrete(labels = function(x) str_wrap(x, width = 10))
#aspect ratio: 800 x 500

# BARPLOT of what outreach materials people have seen (Q28)
# Include only respondents who answered Question 28
data %>%
  filter(Outreach_Q28_Sum > 0) -> data_Q28
unique(data_Q28$Outreach_Q28_Sum)

nrow(data_Q28)
colnames(data_Q28) #128:134

data_Q28 %>%
  summarise('Keychain Guide' = sum(Outreach_KeychainGuide),
            Posters = sum(Outreach_Posters),
            'Drink Holder' = sum(Outreach_DrinkHolder),
            'Species ID Card' = sum(Outreach_SppIDCard),
            Brochure = sum(Outreach_Brochure),
            Presentation = sum(Outreach_Presentation),
            Other = sum(Outreach_Other)) %>%
  pivot_longer(c(1:7),names_to = "Source", values_to = "N_Respondents") %>%
  mutate(Pct_Respondents = N_Respondents/nrow(data_Q28)) -> plot_Q28

plot_Q28 %>%
  ggplot(aes(x = reorder(Source,-Pct_Respondents), y = Pct_Respondents)) +
  geom_bar(position="dodge",stat="identity") +
  xlab("Outreach material") + ylab("Percentage of respondents") +
  theme_bw() +
  theme(text = element_text(size = 14)) +
  scale_x_discrete(labels = function(x) str_wrap(x, width = 10))
#aspect ratio: 800 x 500

# BARPLOT of most effective places to reach anglers (Q29)
# Include only respondents who answered Question 29
data %>%
  filter(Distribute_Q29_Sum > 0) -> data_Q29
unique(data_Q29$Distribute_Q29_Sum)

nrow(data_Q29)
colnames(data_Q29) #136:146

data_Q29 %>%
  summarise('Bait & Dive Shops' = sum(Distribute_Shops),
            'Boat Ramps' = sum(Distribute_BoatRamps),
            'WDFW Offices' = sum(Distribute_WDFWOffices),
            'Agency Websites' = sum(Distribute_Websites),
            Piers = sum(Distribute_Piers),
            'Trade Shows' = sum(Distribute_TradeShows),
            Mail = sum(Distribute_Mail),
            Email = sum(Distribute_Email),
            'News- letters' = sum(Distribute_Newsletters),
            'Social Media' = sum(Distribute_SocialMedia),
            Other = sum(Distribute_Other)) %>%
  pivot_longer(c(1:11),names_to = "Source", values_to = "N_Respondents") %>%
  mutate(Pct_Respondents = N_Respondents/nrow(data_Q29)) -> plot_Q29

plot_Q29 %>%
  ggplot(aes(x = reorder(Source,-Pct_Respondents), y = Pct_Respondents)) +
  geom_bar(position="dodge",stat="identity") +
  xlab("Distribution sites") + ylab("Percentage of respondents") +
  theme_bw() +
  theme(text = element_text(size = 14)) +
  scale_x_discrete(labels = function(x) str_wrap(x, width = 8))
#aspect ratio: 800 x 500

###############################################################################
## What do they know about rockfish regulations and handling best-practices? ##
## Has this changed since listing? [Q2, Q5, Q6, Q8, Q9, Q10]                 ##
###############################################################################

# BARPLOT showing which rockfish spp. ESA listed (Q2)
# Include only respondents who answered Question 2

data %>%
  filter(ESAListed_Q2_Sum > 0) -> data_Q2
unique(data_Q2$ESAListed_Q2_Sum)

nrow(data_Q2)
colnames(data_Q2) #4:12

data_Q2 %>%
  summarise('Black Rockfish' = sum(ESAListed_BlackRockfish),
            Bocaccio = sum(ESAListed_Bocaccio),
            'Brown Rockfish' = sum(ESAListed_BrownRockfish),
            'Canary Rockfish' = sum(ESAListed_CanaryRockfish),
            'Copper Rockfish' = sum(ESAListed_CopperRockfish),
            'Quillback Rockfish' = sum(ESAListed_QuillbackRockfish),
            'Yelloweye Rockfish' = sum(ESAListed_YelloweyeRockfish),
            'Yellowtail Rockfish' = sum(ESAListed_YellowtailRockfish),
            None = sum(ESAListed_None)) %>%
  pivot_longer(c(1:9),names_to = "Source", values_to = "N_Respondents") %>%
  mutate(Pct_Respondents = N_Respondents/nrow(data_Q2)) -> plot_Q2

plot_Q2 %>%
  ggplot(aes(x = reorder(Source,-Pct_Respondents), y = Pct_Respondents)) +
  geom_bar(position="dodge",stat="identity") +
  xlab("Species") + ylab("Percentage of respondents") +
  theme_bw() +
  theme(text = element_text(size = 14)) +
  scale_x_discrete(labels = function(x) str_wrap(x, width = 10))
#aspect ratio: 800 x 500

# BARPLOT showing knowledge of regulations (Q5)
# Include only respondents who answered Question 5
data %>%
  filter(BottomfishSeasons != (is.na(BottomfishSeasons) = FALSE)) -> data_Q05
unique(data_Q05$BottomfishSeasons)

nrow(data_Q05)
colnames(data_Q05)

data_Q05 %>%
  group_by(BottomfishSeasons) %>%
  summarise(Total = n()) %>%
  mutate(Pct_Respondents = Total/nrow(data_Q05)) -> plot_Q05

plot_Q05 %>%
  ggplot(aes(x = reorder(BottomfishSeasons,-Pct_Respondents), y = Pct_Respondents)) +
  geom_bar(position="dodge",stat="identity") +
  xlab("Fishing Regulation") + ylab("Percentage of respondents") +
  theme_bw() +
  theme(text = element_text(size = 14)) +
  scale_x_discrete(labels = function(x) str_wrap(x, width = 10))
#aspect ratio: 800 x 500

# BARPLOT showing which bottomfishing regs in effect (Q6)
# Include only respondents who answered Question 6

data %>%
  filter(Regs_Q6_Sum > 0) -> data_Q6
unique(data_Q6$Regs_Q6_Sum)

colnames(data_Q6) #17:26
nrow(data_Q6)

data_Q6 %>%
  summarise('No Restrictions' = sum(Regs_NoRestrictions),
            'One Per Day' = sum(Regs_OnePerDay),
            'One To Three Lim Spp Area' = sum(Regs_OneToThreeLimSppArea),
            'No Yelloweye Bocaccio' = sum(Regs_NoYelloweyeBocaccio),
            'No Retention' = sum(Regs_NoRetention),
            'Depth Lim Salmon Halibut' = sum(Regs_DepthLimSalmonHalibut),
            'Depth Lim Bottomfish' = sum(Regs_DepthLimBottomfish),
            'Descender Onboard' = sum(Regs_DescenderOnboard),
            'Descender Rigged' = sum(Regs_DescenderRigged),
            'Unknown' = sum(Regs_Unknown)) %>%
  pivot_longer(c(1:10),names_to = "Source", values_to = "N_Respondents") %>%
  mutate(Pct_Respondents = N_Respondents/nrow(data_Q6)) -> plot_Q6

plot_Q6 %>%
  ggplot(aes(x = reorder(Source,-Pct_Respondents), y = Pct_Respondents)) +
  geom_bar(position="dodge",stat="identity") +
  xlab("Regulation") + ylab("Percentage of respondents") +
  theme_bw() +
  theme(text = element_text(size = 14)) +
  scale_x_discrete(labels = function(x) str_wrap(x, width = 10))
#aspect ratio: 800 x 500

# BARPLOT showing rockfish release methods used (Q8)
# Include only respondents who answered Question 8

data %>%
  filter(Release_Q8_Sum > 0) -> data_Q8
unique(data_Q8$Release_Q8_Sum)

colnames(data_Q8) #32:38
nrow(data_Q8)

data_Q8 %>%
  summarise('Never Caught' = sum(Release_NeverCaught),
            'Cut Line' = sum(Release_CutLine),
            'Dehook Water' = sum(Release_DehookWater),
            'Dehook Deck' = sum(Release_DehookDeck),
            Puncture = sum(Release_Puncture),
            Descender = sum(Release_Descender),
            Other = sum(Release_Other)) %>%
  pivot_longer(c(1:7),names_to = "Source", values_to = "N_Respondents") %>%
  mutate(Pct_Respondents = N_Respondents/nrow(data_Q8)) -> plot_Q8

plot_Q8 %>%
  ggplot(aes(x = reorder(Source,-Pct_Respondents), y = Pct_Respondents)) +
  geom_bar(position="dodge",stat="identity") +
  xlab("Release Method") + ylab("Percentage of respondents") +
  theme_bw() +
  theme(text = element_text(size = 14)) +
  scale_x_discrete(labels = function(x) str_wrap(x, width = 10))
#aspect ratio: 800 x 500

# BARPLOT showing types of descending devices used (Q9)
# Include only respondents who answered Question 9

data %>%
  filter(Descend_Q9_Sum > 0) -> data_Q09
unique(data_Q09$Descend_Q9_Sum)

colnames(data_Q09) #40:47
nrow(data_Q09)

data_Q09 %>%
  summarise('No Bottomfish' = sum(Descend_NoBottomfish),
            Unaware = sum(Descend_Unaware),
            'Do Not Carry' = sum(Descend_DoNotCarry),
            'Auto Pressure Rel' = sum(Descend_AutoPressureRel),
            'Inverted Hook' = sum(Descend_InvertedHook),
            'Tug Release' = sum(Descend_TugRelease),
            Crate = sum(Descend_Crate),
            Other = sum(Descend_Other)) %>%
  pivot_longer(c(1:8),names_to = "Source", values_to = "N_Respondents") %>%
  mutate(Pct_Respondents = N_Respondents/nrow(data_Q09)) -> plot_Q09

plot_Q09 %>%
  ggplot(aes(x = reorder(Source,-Pct_Respondents), y = Pct_Respondents)) +
  geom_bar(position="dodge",stat="identity") +
  xlab("Descending Device Used") + ylab("Percentage of respondents") +
  theme_bw() +
  theme(text = element_text(size = 14)) +
  scale_x_discrete(labels = function(x) str_wrap(x, width = 10))
#aspect ratio: 800 x 500

# BARPLOT showing views on descending devices (Q10)
# Include only respondents who answered Question 10
data %>%
  filter(Descend_Views != (is.na(Descend_Views) = FALSE)) -> data_Q10

unique(data_Q10$Descend_Views)
nrow(data_Q10)
colnames(data_Q10)

data_Q10 %>%
  group_by(Descend_Views) %>%
  summarise(Total = n()) %>%
  mutate(Pct_Respondents = Total/nrow(data_Q10)) -> plot_Q10

plot_Q10 %>%
  ggplot(aes(x = reorder(Descend_Views,-Pct_Respondents), y = Pct_Respondents)) +
  geom_bar(position="dodge",stat="identity") +
  xlab("Descender Views") + ylab("Percentage of respondents") +
  theme_bw() +
  theme(text = element_text(size = 14)) +
  scale_x_discrete(labels = function(x) str_wrap(x, width = 10))
#aspect ratio: 800 x 500
